# Supplementary material for: Genome-Scale Reconstruction and Analysis of the Pseudomonas putida KT2440 Metabolic Network Facilitates Applications in Biotechnology
Source: PLoS Comput Biol. 2008 Oct 31;4(10):e1000210. doi: 10.1371/journal.pcbi.1000210 (PMC2563689; doi:10.1371/journal.pcbi.1000210)
Supplement: Table S5 — Assembly of various properties of the reactions belonging to iJP815 (0.36 MB XLS) [file pcbi.1000210.s011.xls]

## Sheet: Reactions
Reaction code	Reaction name	Reaction equation	Annotation level	Active – Blocked	Essentiality under glucose conditions	In minimal set under glucose conditions	Essentiality under acetate conditions	In minimal set under acetate conditions	Pathway asssgnment	Annotation
IR00001	Pyrophosphate phosphohydrolase	IC00001 + IC00012 --> 2 IC00009 + IC00065	well	A	+	+	+	+	Not assigned	PP0538
IR00006	Hydorogen-peroxide:hydrogen-peroxide oxidoreductase	2 IC00025 --> 2 IC00001 + IC00007	well	A	-	+	-	+	Not assigned	( PP2887 ) or ( PP0115 ) or ( PP0481 ) or ( PP3668 )
IR00009	Glyoxylate carboxy-lyase (dimerizing)	2 IC00040 + IC00065 --> IC00011 + IC00830	well	B	-	-	-	-	Glyoxylate and dicarboxylate metabolism	PP4297
IR00015	Chitobiose + H2O <=> 2 N-Acetyl-D-glucosamine	IC00001 + IC01145 --> 2 IC00120	well	B	-	-	-	-	Aminosugars metabolism	PP2145
IR00019	beta-D-Glucoside glucohydrolase	IC00001 + IC00153 --> 2 IC00183	well	B	-	-	-	-	Starch and sucrose metabolism	PP1403
IR00028	5-Aminolevulinate hydro-lyase(adding 5-aminolevulinate andcyclizing)	2 IC00333 --> 2 IC00001 + IC00065 + IC00680	well	B	-	-	-	-	Porphyrin and chlorophyll metabolism	( PP2913 ) or ( PP3322 )
IR00048	6,7-Dimethyl-8-(1-D-ribityl)lumazine:6,7-dimethyl-8-(1-D-ribityl)lumazine 2,3-butanediyltransferase	2 IC02625 --> IC02847 + IC00212	well	A	+	+	+	+	Riboflavin metabolism	( ( PP2916 and PP0517 ) or ( PP0515 and PP0517 ) )
IR00059	Porphobilinogen ammonia-lyase (polymerizing)	IC00001 + 4 IC00680 --> 4 IC00065 + 4 IC00013 + IC00743	well	B	-	-	-	-	Porphyrin and chlorophyll metabolism	PP0186
IR00064	ATP pyrophosphate-lyase (cyclizing)	IC00002 --> IC00012 + IC00443	well	B	-	-	-	-	Purine metabolism	PP5222
IR00074	ATP:NAD+ 2'-phosphotransferase	IC00003 + IC00002 --> IC00008 + IC00065 + IC00006	well	A	+	+	+	+	Nicotinate and nicotinamide metabolism	PP2012
RR00079	NADPH:NAD+ oxidoreductase (B-specific)	IC00003 + IC00005 <==> IC00004 + IC00006	well	A	-	+	-	+	Nicotinate and nicotinamide metabolism	( PP0155 ) or ( PP2151 )
RR00082	NADPH:oxidized-glutathione oxidoreductase	2 IC00042 + IC00006 <==> IC00109 + IC00005 + IC00065	well	A	-	-	-	-	Glutamate metabolism,Glutathione metabolism	PP3819
IR00090	P1,P4-Bis(5'-nucleosyl)-tetraphosphate nucleotidebisphosphohydrolase	IC00001 + IC00909 --> 2 IC00008 + 2 IC00065	well	B	-	-	-	-	Purine metabolism	PP0399
IR00094	ATP:dephospho-CoA 3'-phosphotransferase	IC00002 + IC00647 --> IC00008 + IC00065 + IC00010	well	A	+	+	+	+	Pantothenate and CoA biosynthesis	PP0631
IR00095	Urea amidohydrolase	IC00071 + IC00001 --> IC00011 + 2 IC00013	well	A	-	-	-	-	Urea cycle and metabolism of amino groups,Purine metabolism,Atrazine degradation	( PP2844 and PP2843 and PP2845 )
RR00098	ATP:polyphosphate phosphotransferase	IC00012 + IC00002 <==> IC00008 + IC02062	well	B	-	-	-	-	Not assigned	PP5217
RR00099	ATP:nicotinamide-nucleotide adenylyltransferase	IC00350 + IC00002 + IC00065 <==> IC00003 + IC00012	weak	B	-	-	-	-	Nicotinate and nicotinamide metabolism	PP4810
RR00109	ATP:nucleoside-diphosphate phosphatransferase	IC00002 + IC00014 <==> IC00008 + IC00060	well	A	+	+	+	+	Pyrimidine metabolism	PP0849
RR00111	ATP:nucleoside-phosphate phosphotransferase	IC00002 + IC00089 <==> IC00008 + IC00014	well	A	+	+	+	+	Pyrimidine metabolism	PP1771
IR00114	ATP:FMN adenylyltransferase	IC00049 + IC00002 + IC00065 --> IC00015 + IC00012	well	A	+	+	+	+	Riboflavin metabolism	PP0602
IR00116	L-Glutamate 5-semialdehyde:NAD+ oxidoreductase	IC00001 + IC00003 + IC00844 --> IC00023 + IC00004 + 2 IC00065	well	A	-	-	-	-	Arginine and proline metabolism	PP4947
IR00120	L-Glutamate:ammonia ligase (ADP-forming)	IC00023 + IC00002 + IC00013 --> IC00008 + IC00009 + IC00052	well	A	+	+	+	+	Glutamate metabolism,Nitrogen metabolism	( PP5184 ) or ( PP5046 ) or ( PP5183 ) or ( PP5299 ) or ( PP4547 ) or ( PP3148 )
IR00122	L-Glutamine amidohydrolase	IC00001 + IC00052 --> IC00023 + IC00065 + IC00013	well	A	-	-	-	-	Glutamate metabolism,D-Glutamine and D-glutamate metabolism,Nitrogen metabolism	PP2453
IR00123	Deamido-NAD+:L-glutamine amido-ligase (AMP-forming)	IC00001 + IC00630 + IC00002 + IC00052 --> IC00023 + IC00018 + IC00003 + IC00012 + IC00065	well	A	+	+	+	+	Glutamate metabolism,Nicotinate and nicotinamide metabolism	PP4869
RR00124	L-Alanine:2-oxoglutarate aminotransferase	IC00035 + IC00024 <==> IC00023 + IC00020	well	A	+	+	+	+	Glutamate metabolism,Alanine and aspartate metabolism,Carbon fixation	PP0214
IR00125	Acetyl-CoA:L-glutamate N-acetyltransferase	IC00023 + IC00022 --> IC00472 + IC00065 + IC00010	well	A	-	-	-	-	Urea cycle and metabolism of amino groups	( PP5185 ) or ( PP1346 )
RR00126	L-Glutamate racemase	IC00023 <==> IC00179	well	A	-	+	-	+	Glutamate metabolism,D-Glutamine and D-glutamate metabolism	PP0736
IR00127	L-Glutamate 1-carboxy-lyase	IC00023 + IC00065 --> IC00011 + IC00275	well	A	-	-	-	-	Glutamate metabolism,Butanoate metabolism	PP0567
RR00129	2,5-Dioxopentanoate:NADP+ 5-oxidoreductase	IC00335 + IC00001 + IC00006 <==> IC00005 + 3 IC00065 + IC00024	not	A	-	-	-	-	Ascorbate and aldarate metabolism
RR00131	Isocitrate:NADP+ oxidoreductase (decarboxylating)	IC00254 + IC00006 <==> IC00011 + IC00005 + IC00024	well	A	-	+	-	+	Glutathione metabolism,Reductive carboxylate cycle (CO2 fixation)	( PP4012 and PP4011 )
IR00138	Glutathione:hydrogen-peroxide oxidoreductase	IC00025 + 2 IC00042 --> 2 IC00001 + IC00109	well	A	-	-	-	-	Glutathione metabolism	( PP1874 ) or ( PP0777 ) or ( PP1686 )
IR00141	Pyridoxamine-5'-phosphate:oxygen oxidoreductase (deaminating)	IC00001 + IC00007 + IC00487 --> IC00025 + IC00016 + IC00065 + IC00013	well	A	-	-	-	-	Vitamin B6 metabolism	PP1129
RR00142	Pyridoxine 5-phosphate:oxygen oxidoreductase (deaminating)	IC00007 + IC00473 <==> IC00025 + IC00016	well	A	-	-	-	-	Vitamin B6 metabolism	PP1129
IR00144	UDPglucose:NAD+ oxidoreductase	IC00001 + 2 IC00003 + IC00026 --> IC00140 + 2 IC00004 + 3 IC00065	weak	B	-	-	-	-	Pentose and glucuronate interconversions,Starch and sucrose metabolism,Nucleotide sugars metabolism	PP2926
RR00146	UTP:alpha-D-glucose-1-phosphate uridylyltransferase	IC00087 + IC00060 + IC00065 <==> IC00026 + IC00012	well	A	+	+	+	+	Pentose and glucuronate interconversions,Galactose metabolism,Starch and sucrose metabolism,Nucleotide sugars metabolism	PP3821
RR00147	UDPglucose 4-epimerase	IC00026 <==> IC00043	well	B	-	-	-	-	Galactose metabolism,Nucleotide sugars metabolism	( PP3129 ) or ( PP0501 )
IR00149	ATP:D-glucose 6-phosphotransferase	IC00027 + IC00002 --> IC00008 + IC00077 + IC00065	well	A	+	+	-	-	Not assigned	PP1011
IR00156	Protoporphyrin ferro-lyase	IC00021 + IC01455 --> IC00028 + 2 IC00065	well	B	-	-	-	-	Porphyrin and chlorophyll metabolism	PP0744
IR00158	Acetate:CoA ligase (AMP-forming)	IC00029 + IC00002 + 2 IC00065 --> IC03492 + IC00012	well	A	+	+	+	+	Pyruvate metabolism	( PP4702 ) or ( PP4487 ) or ( PP2213 )
RR00170	ATP:nucleoside-diphosphate phosphatransferase	IC00002 + IC00031 <==> IC00008 + IC00038	well	A	+	+	+	+	Purine metabolism	PP0849
RR00171	ATP:(d)GMP phosphotransferase	IC00002 + IC00123 <==> IC00008 + IC00031	well	A	+	+	+	+	Purine metabolism	PP5296
RR00173	Guanosine-3',5'-bis(diphosphate) 3'-pyrophosphohydrolase	IC00001 + IC00889 <==> IC00012 + IC00031	well	A	-	-	-	-	Purine metabolism	PP5302
RR00179	(S)-Malate:NAD+ oxidoreductase	IC00003 + IC00127 <==> IC00032 + IC00004 + IC00065	well	A	-	+	-	-	Citrate cycle (TCA cycle),Pyruvate metabolism,Glyoxylate and dicarboxylate metabolism,Carbon fixation,Reductive carboxylate cycle (CO2 fixation)	( PP3591 ) or ( PP0654 )
RR00181	Pyruvate:carbon-dioxide ligase (ADP-forming)	IC00020 + IC00002 + IC00234 <==> IC00032 + IC00008 + IC00009 + IC00065	well	A	-	+	-	+	Citrate cycle (TCA cycle),Alanine and aspartate metabolism,Pyruvate metabolism	PP5347
RR00191	L-Aspartate:2-oxoglutarate aminotransferase	IC00041 + IC00024 <==> IC00023 + IC00032	well	A	+	+	+	+	Glutamate metabolism,Alanine and aspartate metabolism,Carbon fixation	( PP3721 ) or ( PP0858 ) or ( PP4692 ) or ( PP1872 )
IR00193	L-Aspartic acid:oxygen oxidoreductase (deaminating)	IC00001 + IC00007 + IC00041 --> IC00032 + IC00025 + IC00065 + IC00013	well	A	-	-	-	-	Alanine and aspartate metabolism	PP1426
RR00214	L-Alanine racemase	IC00035 <==> IC00115	well	A	+	+	+	+	Alanine and aspartate metabolism,D-Alanine metabolism	( PP3722 ) or ( PP5269 )
RR00216	Succinate:CoA ligase (ADP-forming)	IC00036 + IC00002 + IC00010 <==> IC00076 + IC00008 + IC00009	well	A	-	+	-	+	Citrate cycle (TCA cycle),Propanoate metabolism,Reductive carboxylate cycle (CO2 fixation)	( PP4185 and PP4186 )
RR00219	Succinate:(acceptor) oxidoreductase	IC00015 + IC00036 <==> IC00964 + IC00104	well	A	-	-	+	+	Butanoate metabolism,Reductive carboxylate cycle (CO2 fixation)	( PP4190 and PP4191 and PP4192 and PP4193 )
RR00220	(2S,3R)-3-Hydroxybutane-1,2,3-tricarboxylate pyruvate-lyase	IC02769 <==> IC00036 + IC00020	weak	A	-	-	-	-	Propanoate metabolism	PP2334
RR00221	Succinyl-CoA:3-oxo-acid CoA-transferase	IC00076 + IC00138 <==> IC00036 + IC00273	weak	A	-	-	-	-	Synthesis and degradation of ketone bodies,Valine, leucine and isoleucine degradation,Butanoate metabolism	( PP3123 and PP3122 )
IR00222	N2-Succinyl-L-glutamate + H2O <=> L-Glutamate + Succinate	IC00001 + IC03455 --> IC00023 + IC00036	well	A	-	-	-	-	Arginine and proline metabolism	PP4475
RR00223	UDP-N-acetyl-D-glucosamine 2-epimerase	IC00001 + IC00037 <==> IC00486 + IC00065 + IC00014	well	B	-	-	-	-	Aminosugars metabolism	PP1811
IR00224	UTP:N-acetyl-alpha-D-glucosamine-1-phosphate uridylyltransferase	IC02582 + IC00060 + IC00065 --> IC00012 + IC00037	well	A	+	+	+	+	Aminosugars metabolism	PP5411
RR00228	L-Lysine racemase	IC00039 <==> IC00538	not	A	-	-	-	-	Lysine degradation
IR00235	Ureidoglycolate amidohydrolase (decarboxylating)	IC00001 + IC00461 --> IC00040 + IC00011 + 2 IC00013	weak	B	-	-	-	-	Purine metabolism	PP4288
RR00237	D-4-Hydroxy-2-oxoglutarate glyoxylate-lyase	IC03466 <==> IC00040 + IC00020 + 2 IC00065	well	B	-	-	-	-	Arginine and proline metabolism	( PP5346 ) or ( PP1505 ) or ( PP1024 )
IR00241	(S)-2-Hydroxy-acid:oxygen 2-oxidoreductase	IC00007 + IC00136 --> IC00040 + IC00025	well	A	-	-	-	+	Glyoxylate and dicarboxylate metabolism	PP3745
IR00244	Isocitrate glyoxylate-lyase	IC00254 --> IC00040 + IC00036	well	A	-	-	+	+	Glyoxylate and dicarboxylate metabolism	( PP4116 ) or ( PP1024 )
IR00245	ATP:L-aspartate 4-phosphotransferase	IC00002 + IC00041 --> IC00008 + IC01950	well	A	+	+	+	+	Glycine, serine and threonine metabolism,Lysine biosynthesis	PP4473
IR00246	L-Aspartate + Oxygen <=> Iminoaspartate + H2O2	IC00007 + IC00041 --> IC03404 + IC00025	well	A	+	+	+	+	Nicotinate and nicotinamide metabolism	PP1426
IR00250	L-Asparagine amidohydrolase	IC00001 + IC00129 --> IC00041 + IC00065 + IC00013	well	A	-	-	-	-	Alanine and aspartate metabolism,Cyanoamino acid metabolism,Nitrogen metabolism	( PP2453 ) or ( PP0495 ) or ( PP1160 )
IR00254	L-Aspartate 1-carboxy-lyase	IC00041 + IC00065 --> IC00011 + IC00083	not	A	+	+	+	+	Alanine and aspartate metabolism,beta-Alanine metabolism
IR00255	L-Aspartate ammonia-lyase	IC00041 --> IC00104 + IC00065 + IC00013	well	A	-	-	-	-	Alanine and aspartate metabolism,Nitrogen metabolism	PP5338
IR00265	ATP:adenylylsulfate 3'-phosphotransferase	IC00002 + IC00186 --> IC00008 + IC00065 + IC00044	well	A	+	+	+	+	Purine metabolism,Sulfur metabolism	PP1304
IR00267	Cytidine-5'-monophosphate phosphohydrolase	IC00001 + IC00046 --> IC00363 + IC00009	well	B	-	-	-	-	Pyrimidine metabolism	( PP1414 ) or ( PP1620 ) or ( PP2531 )
RR00268	ATP:CMP phosphotransferase	IC00002 + IC00046 <==> IC00008 + IC00094	well	A	+	+	+	+	Pyrimidine metabolism	PP1771
IR00275	Formate:NAD+ oxidoreductase	IC00003 + IC00047 --> IC00011 + IC00004	well	A	-	+	-	-	Glyoxylate and dicarboxylate metabolism,Methane metabolism	( ( PP0490 and PP0491 ) or ( PP2186 and PP2185 and PP2184 and PP2183 ) )
IR00279	N-Formyl-L-glutamate amidohydrolase	IC00001 + IC00758 --> IC00023 + IC00047	well	A	-	-	-	-	Histidine metabolism,Glyoxylate and dicarboxylate metabolism	PP5029
IR00283	ATP:sulfate adenylyltransferase	IC00048 + IC00002 + IC00065 --> IC00012 + IC00186	well	A	+	+	+	+	Purine metabolism,Sulfur metabolism	( PP1304 and PP1303 )
IR00293	ATP:riboflavin 5'-phosphotransferase	IC00002 + IC00212 --> IC00049 + IC00008 + IC00065	well	A	+	+	+	+	Riboflavin metabolism	PP0602
IR00296	L-Arginine iminohydrolase	IC00001 + IC00050 --> IC00268 + IC00065 + IC00013	well	A	-	-	-	-	Arginine and proline metabolism	PP1001
IR00307	L-Arginine carboxy-lyase	IC00050 + IC00065 --> IC00147 + IC00011	well	A	-	-	-	-	Arginine and proline metabolism	PP0567
IR00309	CTP aminohydrolase	IC00001 + IC00051 --> IC00060 + IC00013	well	A	-	-	-	-	Pyrimidine metabolism	PP1100
RR00311	ATP:nucleoside-diphosphate phosphatransferase	IC00094 + IC00002 <==> IC00008 + IC00051	well	A	+	+	+	+	Pyrimidine metabolism	PP0849
IR00314	UTP:ammonia ligase(ADP-forming)	IC00001 + IC00002 + IC00060 + IC00052 --> IC00023 + IC00008 + IC00051 + IC00009 + 2 IC00065	well	A	+	+	+	+	Pyrimidine metabolism	PP1610
IR00316	Carbon-dioxide:L-glutamine amido-ligase (ADP-forming,carbamate-phosphorylating)	IC00001 + 2 IC00002 + IC00234 + IC00052 --> IC00023 + 2 IC00008 + IC00009 + IC00142 + 2 IC00065	well	A	+	+	+	+	Pyrimidine metabolism,Glutamate metabolism	( PP4724 and PP4723 )
IR00318	L-Aspartate:L-glutamine amido-ligase (AMP-forming)	IC00001 + IC00002 + IC00041 + IC00052 --> IC00023 + IC00018 + IC00012 + IC00129 + IC00065	well	A	+	+	+	+	Alanine and aspartate metabolism,Nitrogen metabolism	PP1750
IR00322	L-O-Phosphoserine phosphohydrolase	IC00001 + IC00728 --> IC00009 + IC00053	well	A	+	+	+	+	Glycine, serine and threonine metabolism	PP4909
IR00325	L-Serine + Acetyl-CoA <=> O-Acetyl-L-serine + CoA	IC00053 + IC00022 --> IC00711 + IC00010	well	A	-	-	-	-	Cysteine metabolism,Sulfur metabolism	( PP0228 ) or ( PP0840 )
IR00328	L-Serine hydro-lyase (deaminating)	IC00053 --> IC00001 + IC01474	well	B	-	-	-	-	Cysteine metabolism	( PP0987 ) or ( PP3144 ) or ( PP0297 )
IR00329	Hydorogen-peroxide:hydrogen-peroxide oxidoreductase	IC00114 + IC00025 --> 2 IC00001 + IC00054	well	A	-	-	-	-	Methane metabolism	( PP2887 ) or ( PP0115 ) or ( PP0481 ) or ( PP3668 ) or ( PP0235 )
IR00335	Sarcosine:oxygen oxidoreductase (demethylating)	IC00001 + IC00176 + IC00007 --> IC00054 + IC00025 + IC00033	well	B	-	-	-	-	Glycine, serine and threonine metabolism	( ( PP3775 ) or ( PP0326 and PP0325 and PP0324 and PP0323 ) )
RR00338	Formaldehyde:formaldehyde oxidoreductase	IC00001 + 2 IC00054 <==> IC00114 + IC00047 + IC00065	not	A	-	-	-	-	Not assigned
IR00341	ATP:thiamin-phosphate phosphotransferase	IC00002 + IC00781 --> IC00008 + IC00055	well	B	-	-	-	-	Thiamine metabolism	PP0519
IR00344	2-Oxoglutarate:Thiamin diphosphate 2-oxidoreductase(decarboxylatingand acceptor-succinylating)	IC00055 + IC00065 + IC00024 --> IC00011 + IC03118	well	A	-	-	-	-	Citrate cycle (TCA cycle)	PP4189
RR00362	2-Phospho-D-glucerate hydro-lyase	IC00477 <==> IC00001 + IC00059	well	A	-	-	+	+	Glycolysis / Gluconeogenesis	PP1612
RR00364	Phosphoenolpyruvate:UDP-N-acetyl-D-glucosamine1-carboxyvinyl-transferase	IC00059 + IC00037 <==> IC00009 + IC02789	well	A	+	+	+	+	Aminosugars metabolism	PP0964
IR00374	L-Ornithine ammonia-lyase(cyclizing)	IC00062 --> IC00065 + IC00126 + IC00013	well	A	-	+	-	+	Arginine and proline metabolism	( PP4431 ) or ( PP3190 ) or ( PP3533 )
IR00388	L-Tryptophan decarboxy-lyase	IC00063 --> IC00011 + IC00313	weak	B	-	-	-	-	Tryptophan metabolism,Indole and ipecac alkaloid biosynthesis	PP2552
IR00394	L-Arogenate hydro-lyase (decarboxylating)	IC00606 --> IC00001 + IC00011 + IC00064	well	A	-	-	-	-	Phenylalanine, tyrosine and tryptophan biosynthesis	PP1769
RR00397	L-Phenylalanine:2-oxoglutarate aminotransferase	IC00064 + IC00024 <==> IC00023 + IC00139	well	A	-	+	-	+	Phenylalanine metabolism,Phenylalanine, tyrosine and tryptophan biosynthesis	( PP3721 ) or ( PP1972 ) or ( PP0858 ) or ( PP0967 ) or ( PP4692 ) or ( PP1872 ) or ( PP3590 )
IR00401	L-Phenylalanine carboxy-lyase	IC00064 + IC00065 --> IC00011 + IC03090	weak	B	-	-	-	-	Phenylalanine metabolism	PP2552
RR00405	(R)-Lactate:NAD+ oxidoreductase	IC00003 + IC00213 <==> IC00004 + IC00020 + IC00065	well	A	-	-	-	-	Pyruvate metabolism	PP1649
IR00406	3-Oxopropanoate:NAD+ oxidoreductase (decarboxylating,CoA-acetylating)	IC00184 + IC00003 + IC00010 --> IC00011 + IC00004 + IC00022	well	A	-	-	-	-	Inositol metabolism,Alanine and aspartate metabolism,beta-Alanine metabolism,Propanoate metabolism	( PP0597 ) or ( PP4667 )
IR00411	Acetaldehyde:NAD+ oxidoreductase	IC00001 + IC00003 + IC00069 --> IC00029 + IC00004 + 2 IC00065	well	A	-	-	-	-	Glycolysis / Gluconeogenesis,Pyruvate metabolism	( PP5278 ) or ( PP2589 ) or ( PP2680 ) or ( PP5258 ) or ( PP3463 ) or ( PP0545 ) or ( PP2694 )
IR00414	Succinate-semialdehyde:NADP+ oxidoreductase	IC00191 + IC00001 + IC00006 --> IC00036 + IC00005 + 2 IC00065	well	A	-	-	-	-	Glutamate metabolism,Tyrosine metabolism,Butanoate metabolism	( PP4422 ) or ( PP2488 ) or ( PP0213 )
RR00417	Glycolate:NAD+ oxidoreductase	IC00003 + IC00136 <==> IC00040 + IC00004 + IC00065	well	A	-	+	-	-	Glyoxylate and dicarboxylate metabolism	PP0762
RR00420	ATP:nucleoside-diphosphate phosphatransferase	IC00088 + IC00002 <==> IC00008 + IC00066	well	B	-	-	-	-	Purine metabolism	PP0849
RR00432	L-Tyrosine:2-oxoglutarate aminotransferase	IC00067 + IC00024 <==> IC00023 + IC00854	well	A	-	+	-	+	Tyrosine metabolism,Phenylalanine, tyrosine and tryptophan biosynthesis,Novobiocin biosynthesis,Alkaloid biosynthesis I	( PP1972 ) or ( PP3590 )
IR00434	L-Tyrosine carboxy-lyase	IC00067 --> IC00011 + IC00370	weak	B	-	-	-	-	Tyrosine metabolism,Alkaloid biosynthesis I	PP2552
RR00438	Acetyl-CoA:carbon-dioxide ligase (ADP-forming)	IC00002 + IC00022 + IC00234 <==> IC00008 + IC00068 + IC00009 + IC00065	well	A	+	+	+	+	Tetracycline biosynthesis,Pyruvate metabolism,Propanoate metabolism	( PP1996 and PP1607 and PP0558 )
IR00444	Ethanolamine ammonia-lyase	IC00157 --> IC00065 + IC00013 + IC00069	well	B	-	-	-	-	Glycerophospholipid metabolism	( PP0542 and PP0543 )
RR00446	L-Threonine acetaldehyde-lyase	IC00156 <==> IC00033 + IC00069	well	A	-	-	-	-	Glycine, serine and threonine metabolism	PP0321
RR00448	Ethanol:NAD+ oxidoreductase	IC00003 + IC00359 <==> IC00004 + IC00065 + IC00069	well	A	-	-	-	-	Glycolysis / Gluconeogenesis	( PP1616 ) or ( PP3839 )
IR00455	D-Fructose-1,6-bisphosphate 1-phosphohydrolase	IC00001 + IC00284 --> IC00070 + IC00009	well	A	-	-	+	+	Carbon fixation	PP5040
IR00461	L-Glutamine:D-fructose-6-phosphate aminotransferase (hexoseisomerizing)	IC00070 + IC00052 --> IC00023 + IC00282	well	A	+	+	+	+	Glutamate metabolism,Aminosugars metabolism	PP5409
RR00464	D-Glucose-6-phosphate ketol-isomerase	IC00077 <==> IC00070	well	A	-	+	+	+	Not assigned	( PP4701 ) or ( PP1808 )
RR00465	D-Mannose-6-phosphate ketol-isomerase	IC00227 <==> IC00070	well	A	-	-	-	-	Not assigned	( PP4860 ) or ( PP1277 )
IR00491	cis-1,2-Dihydroxycyclohexa-3,5-diene-1-carboxylate:NAD+oxidoreductase	IC03668 + IC00003 --> IC00011 + IC00004 + IC00075 + IC00065	well	A	-	-	-	-	Benzoate degradation via hydroxylation,Benzoate degradation via CoA ligation	PP3164
IR00495	Catechol:oxygen 1,2-oxidoreductase(decyclizing)	IC00007 + IC00075 --> IC01610	well	A	-	-	-	-	Benzoate degradation via hydroxylation,Carbazole degradation	PP3713
IR00496	Salicylate,NADH:oxygen oxidoreductase (1-hydroxylating,decarboxylating)	IC00589 + IC00004 + IC00007 + IC00065 --> IC00001 + IC00011 + IC00003 + IC00075	well	B	-	-	-	-	Nitrobenzene degradation,Fluorene degradation	PP3944
RR00508	Succinyl-CoA:L-arginine N2-succinyltransferase	IC00076 + IC00050 <==> IC02073 + IC00065 + IC00010	well	A	-	-	-	-	Arginine and proline metabolism	( PP4479 ) or ( PP4480 )
RR00511	D-Glucose-6-phosphate:NADP+ 1-oxoreductase	IC00077 + IC00006 <==> IC00895 + IC00005 + IC00065	well	A	-	+	-	-	Not assigned	( PP4042 ) or ( PP1022 ) or ( PP5351 )
RR00519	sn-Glycerol-3-phosphate:NADP+ 2-oxidoreductase	IC00078 + IC00006 <==> IC00093 + IC00005 + IC00065	well	A	+	+	+	+	Glycerophospholipid metabolism	( PP4160 ) or ( PP4169 )
IR00522	ATP:glycerol 3-phosphotransferase	IC00098 + IC00002 --> IC00078 + IC00008 + IC00065	well	A	-	+	-	-	Glycerolipid metabolism	PP1075
IR00523	sn-Glycerol-3-phosphate:(acceptor) 2-oxidoreductase	IC00078 + IC00015 --> IC00964 + IC00093	well	A	-	-	-	-	Glycerophospholipid metabolism	PP1073
RR00529	Hydrogen-sulfide:NADP+ oxidoreductase	3 IC00001 + IC00231 + 3 IC00006 <==> IC00079 + 3 IC00005 + 5 IC00065	well	A	+	+	+	+	Sulfur metabolism	( PP0860 and PP2371 )
RR00540	D-Glucitol:NAD+ 2-oxidoreductase	IC00003 + IC00579 <==> IC00004 + IC00080 + IC00065	well	B	-	-	-	-	Fructose and mannose metabolism	PP0552
IR00544	GDP-D-mannose:NAD+ 6-oxidoreductase	IC00001 + 2 IC00003 + IC00081 --> 2 IC00004 + IC00708 + 3 IC00065	well	B	-	-	-	-	Fructose and mannose metabolism	PP1288
RR00546	GDP:D-mannose-1-phosphate guanylyltransferase	IC00480 + IC00031 + IC00065 <==> IC00009 + IC00081	well	A	-	-	-	-	Fructose and mannose metabolism	( PP1776 ) or ( PP1277 )
IR00547	GTP:alpha-D-mannose-1-phosphate guanylyltransferase	IC00480 + IC00038 + IC00065 --> IC00081 + IC00012	well	A	-	-	-	-	Fructose and mannose metabolism	PP1277
IR00548	GDPmannose 4,6-hydro-lyase	IC00081 --> IC00001 + IC00884	well	B	-	-	-	-	Fructose and mannose metabolism	PP1799
IR00552	L-Glutamate:L-cysteine gamma-ligase (ADP-forming)	IC00023 + IC00082 + IC00002 --> IC00008 + IC00500 + IC00009 + IC00065	well	A	-	-	-	-	Glutamate metabolism,Glutathione metabolism	PP0243
IR00555	O3-Acetyl-L-serine acetate-lyase (adding hydrogen sulfide)	IC00711 + IC00231 --> IC00082 + IC00029 + IC00065	well	A	-	-	-	-	Cysteine metabolism,Sulfur metabolism	( PP4571 ) or ( PP1654 )
IR00556	membrane alanyl aminopeptidase	IC00999 + IC00001 --> IC00082 + IC00033	well	A	-	-	-	-	Glutathione metabolism	PP2017
IR00559	beta-Aminopropion aldehyde:NAD+ oxidoreductase	IC00001 + IC00003 + IC03309 --> IC00004 + IC00083 + IC00065	well	B	-	-	-	-	beta-Alanine metabolism	( PP5278 ) or ( PP2589 ) or ( PP2680 ) or ( PP5258 ) or ( PP3463 ) or ( PP0545 ) or ( PP2694 )
IR00560	N-Carbamoyl-beta-alanine amidohydrolase	IC00001 + IC01700 + 2 IC00065 --> IC00011 + IC00957 + IC00083	weak	B	-	-	-	-	Pyrimidine metabolism,beta-Alanine metabolism,Pantothenate and CoA biosynthesis	( PP0614 ) or ( PP4034 )
RR00563	3-Aminopropanoate:2-oxoglutarate aminotransferase	IC00083 + IC00024 <==> IC00023 + IC00184	well	A	-	-	-	-	Alanine and aspartate metabolism,beta-Alanine metabolism,Propanoate metabolism	PP0214
RR00579	Propanoyl-CoA:(acceptor) 2,3-oxidoreductase	IC00084 + IC00015 + 4 IC00065 <==> IC00964 + IC00655	weak	B	-	-	-	-	beta-Alanine metabolism	( PP2437 ) or ( PP2793 )
RR00581	Propinol adenylate:CoA ligase (AMP-forming)	IC03486 + IC00010 <==> IC00084 + IC00018 + 2 IC00065	well	B	-	-	-	-	Propanoate metabolism	( PP4702 ) or ( PP4487 ) or ( PP2351 ) or ( PP2213 )
IR00589	(S)-Methylmalonate semialdehyde:NAD+ oxidoreductase(CoA-propanoylating)	IC03500 + IC00003 + IC00010 --> IC00084 + IC00011 + IC00004 + IC00065	well	A	-	-	-	-	Valine, leucine and isoleucine degradation,Propanoate metabolism	( PP0597 ) or ( PP4667 )
RR00592	5,6,7,8-Tetrahydrofolate:NADP+ oxidoreductase	IC00085 + IC00006 <==> IC00325 + IC00005 + IC00065	well	A	+	+	+	+	One carbon pool by folate,Folate biosynthesis	PP5132
IR00597	10-Formyltetrahydrofolate amidohydrolase	IC00001 + IC00193 --> IC00047 + IC00065 + IC00085	well	A	-	-	-	-	Glyoxylate and dicarboxylate metabolism,One carbon pool by folate	( PP1943 ) or ( PP0327 ) or ( PP1367 )
RR00598	5,10-Methylenetetrahydrofolate:glycine hydroxymethyltransferase	IC00001 + IC00122 + IC00033 <==> IC00053 + IC00085	well	A	-	+	-	+	Glycine, serine and threonine metabolism,Cyanoamino acid metabolism,One carbon pool by folate,Methane metabolism	( PP0671 ) or ( PP0322 )
IR00599	5-Methyltetrahydrofolate:L-homocysteine S-methyltransferase	IC00340 + IC00132 --> IC00058 + IC00085	well	A	+	+	+	+	Methionine metabolism,One carbon pool by folate	PP2375
IR00601	ATP:alpha-D-glucose-1-phosphate adenyltransferase	IC00087 + IC00002 + IC00065 --> IC00383 + IC00012	not	A	+	+	+	+	Starch and sucrose metabolism
IR00614	Uridine 5'-monophosphate phosphohydrolase	IC00001 + IC00089 --> IC00009 + IC00242	well	B	-	-	-	-	Pyrimidine metabolism	( PP1414 ) or ( PP1620 ) or ( PP2531 )
IR00616	Orotidine-5'-phosphate carboxy-lyase	IC00798 + IC00065 --> IC00011 + IC00089	well	A	+	+	+	+	Pyrimidine metabolism	PP1815
RR00617	UMP:pyrophosphate phosphoribosyltransferase	IC00012 + IC00089 <==> IC00090 + IC00101	well	A	-	-	-	-	Pyrimidine metabolism	( PP0746 ) or ( PP4997 )
IR00623	Cytosine aminohydrolase	IC00001 + IC00302 --> IC00090 + IC00013	well	A	-	-	-	-	Pyrimidine metabolism	( PP1100 ) or ( PP3189 )
IR00633	Chorismate pyruvate-lyase (amino-accepting)	IC00208 + IC00052 --> IC00023 + IC00091 + IC00020 + IC00065	well	A	+	+	+	+	Phenylalanine, tyrosine and tryptophan biosynthesis	( PP0420 and PP0417 )
IR00642	L-threonine ammonia-lyase	IC00156 --> IC00065 + IC00013 + IC00092	well	A	+	+	+	+	Glycine, serine and threonine metabolism	( PP3191 ) or ( PP4430 ) or ( PP5149 ) or ( PP3446 )
RR00643	1-Aminocyclopropane-1-carboxylate endolyase (deaminating)	IC00001 + IC00893 <==> IC00065 + IC00013 + IC00092	weak	B	-	-	-	-	Propanoate metabolism	PP2009
RR00645	O-Succinyl-L-homoserine succinate-lyase (adding cysteine)	IC00001 + IC00809 <==> IC00036 + 2 IC00065 + IC00013 + IC00092	well	B	-	-	-	-	Methionine metabolism	PP0659
RR00652	D-Glyceraldehyde-3-phosphate ketol-isomerase	IC00100 <==> IC00093	well	A	+	+	+	+	Glycolysis / Gluconeogenesis,Inositol metabolism,Fructose and mannose metabolism,Carbon fixation	PP4715
IR00662	sn-Glycero-3-phosphocholine glycerophosphohydrolase	IC00001 + IC00501 --> IC00078 + IC00096 + IC00065	weak	B	-	-	-	-	Glycerophospholipid metabolism	PP2152
RR00674	ATP:D-ribose-5-phosphate pyrophosphotransferase	IC00002 + IC00099 <==> IC00018 + IC00065 + IC00101	well	A	+	+	+	+	Pentose phosphate pathway,Purine metabolism	PP0722
IR00676	ATP:D-ribose 5-phosphotransferase	IC00103 + IC00002 --> IC00008 + IC00065 + IC00099	well	A	-	-	-	-	Pentose phosphate pathway	PP2458
IR00679	ADPribose ribophosphohydrolase	IC00001 + IC00244 --> IC00018 + 2 IC00065 + IC00099	weak	B	-	-	-	-	Purine metabolism	PP4919
RR00681	D-Ribose-5-phosphate ketol-isomerase	IC00099 <==> IC00165	well	A	+	+	+	+	Pentose phosphate pathway,Carbon fixation	PP5150
RR00685	D-Glyceraldehyde-3-phosphate:NAD+ oxidoreductase(phosphorylating)	IC00003 + IC00009 + IC00100 <==> IC00004 + IC00195 + IC00065	well	A	-	+	+	+	Glycolysis / Gluconeogenesis,Carbon fixation	PP1009
RR00689	Sedoheptulose-7-phosphate:D-glyceraldehyde-3-phosphateglycolaldehyde transferase	IC00070 + IC00100 <==> IC00190 + IC00228	well	A	-	+	-	+	Carbon fixation	PP4965
RR00690	D-Fructose-1,6-bisphosphate D-glyceraldehyde-3-phosphate-lyase	IC00284 <==> IC00100 + IC00093	well	A	-	-	+	+	Not assigned	PP4960
RR00693	1-(5-Phospho-D-ribosyl)-ATP:pyrophosphate phosphoribosyl-transferase	IC01750 + IC00012 <==> IC00002 + IC00101	well	A	+	+	+	+	Histidine metabolism	PP0965
RR00695	N-(5-Phospho-D-ribosyl)anthranilate:pyrophosphatephosphoribosyl-transferase	IC00012 + IC02612 <==> IC00091 + IC00101	well	A	+	+	+	+	Phenylalanine, tyrosine and tryptophan biosynthesis	PP0421
IR00696	Biotin:CoA ligase (AMP-forming)	IC00102 + IC00002 + IC00065 --> IC00012 + IC03447	well	B	-	-	-	-	Biotin metabolism	PP0437
IR00700	Dethiobiotin:sulfur sulfurtransferase	IC01294 + IC00072 --> IC00102 + 2 IC00065	well	B	-	-	-	-	Biotin metabolism	PP0362
RR00703	(S)-Malate hydro-lyase	IC00127 <==> IC00001 + IC00104	well	A	+	+	+	+	Citrate cycle (TCA cycle),Reductive carboxylate cycle (CO2 fixation)	( PP1755 ) or ( PP0897 ) or ( PP0944 )
RR00704	N6-(1,2-Dicarboxyethyl)AMP AMP-lyase	IC02339 <==> IC00018 + IC00104	well	A	+	+	+	+	Purine metabolism,Alanine and aspartate metabolism	PP4016
RR00706	N-(L-Argininosuccinate) arginie-lyase	IC02126 <==> IC00104 + IC00050	well	A	+	+	+	+	Urea cycle and metabolism of amino groups,Alanine and aspartate metabolism,Arginine and proline metabolism	PP0184
RR00708	L-Leucine:NAD+ oxidoreductase(deaminating)	IC00001 + IC00003 + IC00105 <==> IC00004 + IC00192 + IC00957 + IC00065	well	A	+	+	+	+	Valine, leucine and isoleucine degradation,Valine, leucine and isoleucine biosynthesis	PP4617
RR00733	Butanoyl-CoA:NAD+ trans-2-oxidoreductase	IC00003 + IC00118 <==> IC00004 + IC00065 + IC00642	weak	A	-	-	-	-	Butanoate metabolism	PP4948
IR00737	Butanoyl-CoA:oxygen 2-oxidoreductase	IC00015 + IC00118 --> IC00964 + IC00642	weak	A	-	-	-	-	Fatty acid metabolism	( PP2437 ) or ( PP2793 ) or ( PP4948 )
RR00739	Acetyl-CoA:acetyl-CoA C-acetyltransferase	IC00118 + IC00022 <==> IC03054 + IC00010	well	B	-	-	-	-	Fatty acid metabolism	( PP3280 ) or ( PP4636 ) or ( PP2051 ) or ( PP3754 ) or ( PP2137 ) or ( PP2215 ) or ( PP0582 )
IR00746	myo-Inositol 1-phosphate phosphahydrolase	IC00001 + IC00853 --> IC00009 + IC00119	well	B	-	-	-	-	Streptomycin biosynthesis,Inositol phosphate metabolism,Phosphatidylinositol signaling system	PP0838
IR00747	myo-Inositol 4-phosphate phosphahydrolase	IC00001 + IC02203 --> IC00009 + IC00119 + 2 IC00065	well	B	-	-	-	-	Inositol phosphate metabolism,Phosphatidylinositol signaling system	PP0838
IR00748	1D-myo-Inositol 3-phosphate phosphahydrolase	IC00001 + IC02449 --> IC00009 + IC00119 + 2 IC00065	well	B	-	-	-	-	Inositol phosphate metabolism,Phosphatidylinositol signaling system	PP0838
IR00764	3-Methyl-2-oxobutanoate:NAD+ oxidoreductase(CoA-mehtylpropanoylating)	IC00003 + IC00121 + IC00010 --> IC00011 + IC00004 + IC00476	well	A	-	-	-	-	Valine, leucine and isoleucine degradation	( PP4404 and PP4401 and PP4402 and PP4403 )
RR00771	5,10-Methylenetetrahydrofolate:NADP+ oxidoreductase	IC00122 + IC00006 <==> IC00343 + IC00005 + IC00065	well	A	+	+	+	+	Glyoxylate and dicarboxylate metabolism,One carbon pool by folate	( PP2265 ) or ( PP1945 )
RR00772	glycine synthase	IC00003 + IC00085 + IC00033 <==> IC00011 + IC00957 + IC00004 + IC00122	well	A	-	-	-	-	Nitrogen metabolism	( PP5194 ) or ( PP0986 )
IR00776	5,10-Methylenetetrahydrofolate:3-methyl-2-oxobutanoatehydroxymethyltransferase	IC00001 + IC00121 + IC00122 --> IC00702 + IC00085	well	A	+	+	+	+	Pantothenate and CoA biosynthesis	PP4699
IR00777	Guanosine 5'-monophosphate phosphohydrolase	IC00001 + IC00123 --> IC00009 + IC00306	well	A	-	-	-	-	Purine metabolism	( PP1414 ) or ( PP1620 ) or ( PP2531 )
RR00779	GMP:pyrophosphate phosphoribosyltransferase	IC00012 + IC00123 <==> IC00199 + IC00101	weak	A	-	-	-	-	Purine metabolism	PP0747
IR00781	Xanthosine-5'-phosphate:L-glutamine amido-ligase (AMP-forming)	IC00001 + IC00491 + IC00002 + IC00052 --> IC00023 + IC00018 + IC00012 + 2 IC00065 + IC00123	well	A	+	+	+	+	Purine metabolism,Glutamate metabolism	PP1032
IR00791	Adenosine ribohydrolase	IC00001 + IC00175 --> IC00125 + IC00103	well	A	-	-	-	-	Purine metabolism	PP2460
RR00795	L-Proline:NADP+ 5-oxidoreductase	IC00126 + IC00006 <==> IC02394 + IC00005 + 2 IC00065	well	A	-	-	-	-	Urea cycle and metabolism of amino groups,Arginine and proline metabolism	PP5095
IR00799	(S)-Malate:(acceptor) oxidoreductase	IC00015 + IC00127 --> IC00964 + IC00032	well	A	-	-	-	-	Pyruvate metabolism	( PP1251 ) or ( PP0751 ) or ( PP2925 )
IR00806	N-Ribosylnicotinamide ribohydrolase	IC00001 + IC01987 --> IC00103 + IC00065 + IC00130	well	B	-	-	-	-	Nicotinate and nicotinamide metabolism	PP2460
IR00811	Palmitoyl-CoA:oxygen 2-oxidoreductase	IC00015 + IC00131 --> IC03057 + IC00964	weak	B	-	-	-	-	Fatty acid metabolism	( PP2437 ) or ( PP2793 ) or ( PP1893 )
RR00812	Palmitate:CoA ligase (AMP-forming)	IC00002 + IC00206 + IC00010 <==> IC00018 + IC00131 + IC00012	well	B	-	-	-	-	Fatty acid metabolism	( PP4549 ) or ( PP3458 ) or ( PP4550 )
RR00818	Citrate hydro-lyase	IC00134 + 3 IC00065 <==> IC00001 + IC00326	well	A	-	+	+	+	Citrate cycle (TCA cycle),Glyoxylate and dicarboxylate metabolism,Reductive carboxylate cycle (CO2 fixation)	( PP2336 ) or ( PP2339 ) or ( PP2112 )
IR00819	ATP:D-glucose 6-phosphotransferase	IC00135 + IC00002 --> IC00227 + IC00008 + IC00065	not	B	-	-	-	-	Fructose and mannose metabolism
RR00823	Glycolaldehyde:NAD+ oxidoreductase	IC00001 + IC00003 + IC00221 <==> IC00004 + IC00136 + 2 IC00065	not	A	+	+	+	+	Glyoxylate and dicarboxylate metabolism
IR00824	2-Phosphoglycolate phosphohydrolase	IC00001 + IC00716 --> IC00009 + IC00136	well	B	-	-	-	-	Glyoxylate and dicarboxylate metabolism	( PP0094 ) or ( PP0416 ) or ( PP1764 ) or ( PP1907 )
RR00827	Propanoate:CoA ligase (AMP-forming)	IC00002 + IC00137 + 2 IC00065 <==> IC03486 + IC00012	well	B	-	-	-	-	Propanoate metabolism	( PP4702 ) or ( PP4487 ) or ( PP2351 ) or ( PP2213 )
IR00832	(S)-3-Hydroxy-3-methylglutaryl-CoA acetoacetate-lyase	IC00286 --> IC00022 + IC00138	well	A	-	-	-	-	Synthesis and degradation of ketone bodies,Valine, leucine and isoleucine degradation,Butanoate metabolism	PP3540
RR00833	(R)-3-Hydroxybutanoate:NAD+ oxidoreductase	IC00003 + IC00785 <==> IC00004 + IC00065 + IC00138	well	B	-	-	-	-	Synthesis and degradation of ketone bodies,Butanoate metabolism	PP3073
IR00840	Phenylpyruvate:oxygen oxidoreductase (hydroxylating,decarboxylating)	IC00007 + IC00139 + IC00065 --> IC00011 + IC03414	well	B	-	-	-	-	Phenylalanine metabolism	( PP2554 ) or ( PP3433 )
IR00841	Prephenate hydro-lyase (decarboxylating)	IC00211 + IC00065 --> IC00011 + IC00001 + IC00139	well	A	-	+	-	+	Phenylalanine, tyrosine and tryptophan biosynthesis	PP1769
RR00853	5-Methylcytosine aminohydrolase	IC01568 + IC00001 <==> IC00146 + IC00013	well	B	-	-	-	-	Pyrimidine metabolism	( PP1100 ) or ( PP3189 )
IR00890	O-Phospho-L-homoserine phospho-lyase (adding water)	IC00001 + IC00797 --> IC00156 + IC00009	well	A	+	+	+	+	Glycine, serine and threonine metabolism	( PP0662 ) or ( PP1471 )
IR00894	sn-Glycero-3-phosphoethanolamine glycerophosphohydrolase	IC00001 + IC00892 --> IC00157 + IC00078 + IC00065	weak	B	-	-	-	-	Glycerophospholipid metabolism	PP2152
IR00902	5,10-Methenyltetrahydrofolate 5-hydrolase(decyclizing)	IC00001 + IC00343 --> IC00193	well	A	-	+	-	+	Glyoxylate and dicarboxylate metabolism,One carbon pool by folate	( PP2265 ) or ( PP1945 )
IR00904	Dimethylallyl-diphosphate:isopentenyl-diphosphatedimethylallyltranstransferase	IC00194 + IC00111 --> IC00277 + IC00012	well	B	-	-	-	-	Biosynthesis of steroids,Terpenoid biosynthesis	PP0528
IR00909	2'-Deoxycytidine 5'-monophosphate phosphohydrolase	IC00001 + IC00198 --> IC00646 + IC00009	well	B	-	-	-	-	Pyrimidine metabolism	( PP1414 ) or ( PP1620 ) or ( PP2531 )
RR00910	ATP:CMP phosphotransferase	IC00198 + IC00002 <==> IC00008 + IC00523	well	B	-	-	-	-	Pyrimidine metabolism	PP1771
IR00916	Guanine aminohydrolase	IC00001 + IC00199 --> IC00013 + IC00304	well	A	-	-	-	-	Purine metabolism	PP4281
IR00917	Guanosine ribohydrolase	IC00001 + IC00306 --> IC00199 + IC00103	well	A	-	-	-	-	Purine metabolism	PP2460
RR00931	Dihydrolipoamide:NAD+ oxidoreductase	IC00003 + IC00446 <==> IC00205 + IC00004 + IC00065	well	A	-	-	-	-	Glycolysis / Gluconeogenesis,Citrate cycle (TCA cycle)	( PP4187 ) or ( PP5366 ) or ( PP4404 )
IR00935	4-Methyl-2-oxopentanoate:lipoamide oxidoreductase(decarboxylatingand acceptor-2-methylpropanoylating)	IC00205 + IC00192 + IC00065 --> IC02980 + IC00011	well	B	-	-	-	-	Valine, leucine and isoleucine degradation	( PP4404 and PP4401 and PP4402 and PP4403 )
RR00941	Pyridoxamine:oxygen oxidoreductase (deaminating)	IC00001 + IC00415 + IC00007 <==> IC00207 + IC00025 + IC00065 + IC00013	well	A	-	-	-	-	Vitamin B6 metabolism	PP1129
RR00942	Pyridoxine:oxygen oxidoreductase (deaminating)	IC00007 + IC00257 <==> IC00207 + IC00025	well	A	-	-	-	-	Vitamin B6 metabolism	PP1129
IR00945	5-O-(1-Carboxyvinyl)-3-phosphoshikimate phosphate-lyase	IC00917 --> IC00208 + IC00009	well	A	+	+	+	+	Phenylalanine, tyrosine and tryptophan biosynthesis	PP1830
IR00946	Chorismate pyruvatemutase	IC00208 --> IC00211	well	A	+	+	+	+	Phenylalanine, tyrosine and tryptophan biosynthesis	( PP1770 and PP1769 )
IR00947	Chorismate:L-glutamine amido-ligase	IC00208 + IC00052 --> IC00023 + IC08533	well	A	+	+	+	+	Folate biosynthesis	PP2329
RR00952	Nicotinate D-ribonucleotide:pyrophosphate phosphoribosyltransferase	IC00859 + IC00012 <==> IC00065 + IC00210 + IC00101	well	B	-	-	-	-	Nicotinate and nicotinamide metabolism	PP4868
IR00955	Prephenate:NAD+ oxidoreductase(decarboxylating)	IC00211 + IC00003 --> IC00011 + IC00854 + IC00004	well	A	-	+	-	+	Phenylalanine, tyrosine and tryptophan biosynthesis,Novobiocin biosynthesis	( PP1770 and PP1769 )
IR00961	S-(2-Hydroxyacyl)glutathione hydrolase	IC00001 + IC02153 --> IC00213 + IC00042 + IC00065	well	B	-	-	-	-	Pyruvate metabolism	PP4144
IR00962	ATP:D-Gluconate 6-phosphotransferase	IC00002 + IC00214 --> IC00008 + IC00278 + IC00065	well	A	-	-	-	-	Pentose phosphate pathway	PP3416
IR00966	D-Gluconate:(acceptor) 2-oxidoreductase	IC00015 + IC00214 --> IC00964 + IC00475	weak	A	-	-	-	-	Pentose phosphate pathway	( PP3382 and PP3384 and PP3383 )
IR00973	D-Glyceraldehyde:NAD+ oxidoreductase	IC00001 + IC00445 + IC00003 --> IC00215 + IC00004 + 2 IC00065	well	A	-	-	-	-	Glycerolipid metabolism	( PP5278 ) or ( PP2589 ) or ( PP2680 ) or ( PP5258 ) or ( PP3463 ) or ( PP0545 ) or ( PP2694 )
IR00984	Xanthine:NAD+ oxidoreductase	IC00001 + IC00003 + IC00218 --> IC00004 + IC00304 + IC00065	well	A	-	-	-	-	Purine metabolism	( PP4279 and PP4278 )
IR00986	ATP:L-homoserine O-phosphotransferase	IC00219 + IC00002 --> IC00797 + IC00008 + IC00065	well	A	+	+	+	+	Glycine, serine and threonine metabolism	PP0121
RR00987	L-Homoserine:NAD+ oxidoreductase	IC00003 + IC00219 <==> IC00004 + IC00341 + IC00065	well	A	+	+	+	+	Glycine, serine and threonine metabolism,Lysine biosynthesis	( PP1470 ) or ( PP0664 )
RR00989	Homoserine O-acetyltransferase	IC00219 + IC00022 <==> IC00779 + IC00010	well	A	+	+	+	+	Methionine metabolism,Sulfur metabolism	PP5097
IR00999	NADH:6,7-dihydropteridine oxidoreductase	IC00004 + IC00065 + IC00223 --> IC00225 + IC00003	well	A	-	-	-	-	Folate biosynthesis	PP2432
IR01001	L-Phenylalanine,tetrahydrobiopterin:oxygen oxidoreductase(4-hydroxylating)	IC00225 + IC00064 + IC00007 --> IC00001 + IC00067 + IC00223	well	A	-	-	-	-	Phenylalanine, tyrosine and tryptophan biosynthesis	PP4490
RR01014	D-Mannose 6-phosphate 1,6-phosphomutase	IC00227 <==> IC00480	well	A	-	-	-	-	Fructose and mannose metabolism	( PP1777 ) or ( PP5288 )
RR01016	D-Erythrose 4-phosphate + NAD+ + H2O <=> 4-Phospho-D-erythronate +NADH + H+	IC00001 + IC00003 + IC00228 <==> IC02122 + IC00004 + 2 IC00065	well	B	-	-	-	-	Vitamin B6 metabolism	PP4964
IR01017	Phosphoenolpyruvate:D-erythrose-4-phosphateC-(1-carboxyvinyl)transferase (phosphate hydrolysing,2-carboxy-2-oxoethyl-forming)	IC00001 + IC00059 + IC00228 --> IC02823 + IC00009	well	A	+	+	+	+	Phenylalanine, tyrosine and tryptophan biosynthesis	( PP1866 ) or ( PP2324 ) or ( PP3080 )
RR01018	Sedoheptulose-7-phosphate:D-glyceraldehyde-3-phosphateglyceronetransferase	IC00230 + IC00100 <==> IC00070 + IC00228	well	A	-	+	-	+	Pentose phosphate pathway	PP2168
IR01037	dGTP triphosphohydrolase	IC00001 + IC00233 + 4 IC00065 --> IC00417 + IC00271	well	B	-	-	-	-	Purine metabolism	( PP2012 ) or ( PP2102 )
RR01038	ATP:nucleoside-diphosphate phosphatransferase	IC00002 + IC00289 <==> IC00008 + IC00233	well	A	+	+	+	+	Purine metabolism	PP0849
IR01040	Propanoyl-CoA:carbon-dioxide ligase (ADP-forming)	IC00084 + IC00002 + IC00234 --> IC00509 + IC00008 + IC00009 + IC00065	well	B	-	-	-	-	Valine, leucine and isoleucine degradation,Propanoate metabolism	( PP4065 and PP4067 )
IR01046	(S)-Dihydroorotate:oxygen oxidoreductase	IC00007 + IC00276 --> IC00240 + IC00025	well	A	+	+	+	+	Pyrimidine metabolism	PP2095
RR01048	Orotidine-5'-phosphate:pyrophosphate phosphoribosyltransferase	IC00012 + IC00798 <==> IC00240 + IC00101	well	A	+	+	+	+	Pyrimidine metabolism	PP5291
IR01049	Quinate:NAD+ 5-oxidoreductase	IC00003 + IC00241 --> IC00004 + IC00690 + IC00065	not	B	-	-	-	-	Phenylalanine, tyrosine and tryptophan biosynthesis
RR01070	Isocitrate:NADP+ oxidoreductase (decarboxylating)	IC00254 + 2 IC00065 + IC00006 <==> IC03116 + IC00005	well	B	-	-	-	-	Citrate cycle (TCA cycle)	( PP4012 and PP4011 )
RR01071	Isocitrate hydro-lyase	IC00254 + 3 IC00065 <==> IC00001 + IC00326	well	A	-	+	+	+	Citrate cycle (TCA cycle),Glyoxylate and dicarboxylate metabolism,Reductive carboxylate cycle (CO2 fixation)	( PP2336 ) or ( PP2339 ) or ( PP2112 )
IR01079	ATP:pyridoxal 5'-phosphotransferase	IC00002 + IC00257 --> IC00008 + IC00473 + IC00065	well	A	-	-	-	-	Vitamin B6 metabolism	PP5357
IR01087	L-2-Aminoadipate:2-oxoglutarate aminotransferase	IC00696 + IC00065 + IC00024 --> IC00263 + IC00023	not	A	-	-	-	-	Lysine biosynthesis,Lysine degradation
IR01088	2-Oxoadipate:lipoamde 2-oxidoreductase(decarboxylating andacceptor-succinylating)	IC00263 + IC00205 --> IC00011 + IC03582	well	A	-	-	-	-	Lysine degradation	PP4189
IR01097	4-Aminobutyraldehyde:NAD+ oxidoreductase	IC00001 + IC00006 + IC00429 --> IC00275 + IC00005 + 2 IC00065	well	A	-	-	-	-	Arginine and proline metabolism	( PP5278 ) or ( PP2589 ) or ( PP2680 ) or ( PP5258 ) or ( PP3463 ) or ( PP0545 ) or ( PP2694 )
RR01103	(S)-Dihydroorotate amidohydrolase	IC00001 + IC00276 <==> IC00065 + IC00338	well	A	+	+	+	+	Pyrimidine metabolism	( PP1086 ) or ( PP4999 )
IR01104	Geranyl-diphosphate:isopentenyl-diphosphate geranyltrans-transferase	IC00277 + IC00111 --> IC00346 + IC00012	well	B	-	-	-	-	Biosynthesis of steroids,Terpenoid biosynthesis	PP0528
IR01114	6-Phospho-D-glucono-1,5-lactone lactonohydrolase	IC00001 + IC00895 --> IC00278 + IC00065	well	A	-	+	-	-	Pentose phosphate pathway	PP1023
IR01115	6-Phospho-D-gluconate hydro-lyase	IC00278 --> IC00001 + IC02682	well	A	-	-	-	-	Pentose phosphate pathway	PP1010
IR01137	3-Hydroxy-L-tyrosine carboxy-lyase	IC00285 --> IC02321 + IC00011	weak	B	-	-	-	-	Tyrosine metabolism	PP2552
RR01145	2'-Deoxyadenosine 5'-monophosphate phosphohydrolase	IC00001 + IC00288 <==> IC00433 + IC00009	well	B	-	-	-	-	Purine metabolism	( PP1414 ) or ( PP1620 ) or ( PP2531 )
RR01147	ATP:(d)GMP phosphotransferase	IC00002 + IC00290 <==> IC00008 + IC00289	well	B	-	-	-	-	Purine metabolism	PP5296
RR01150	ATP:nucleoside-diphosphate phosphatransferase	IC00002 + IC00291 <==> IC00008 + IC00352	well	A	+	+	+	+	Pyrimidine metabolism	PP0849
RR01151	ATP:dTMP phosphotransferase	IC00292 + IC00002 <==> IC00008 + IC00291	not	A	+	+	+	+	Pyrimidine metabolism
RR01155	ATP:dTMP phosphotransferase	IC00002 + IC00293 <==> IC00008 + IC00960	well	A	-	+	-	+	Pyrimidine metabolism	PP1593
IR01157	dUTP nucleotidohydrolase	IC00001 + IC00353 --> IC00012 + IC00293 + IC00065	well	A	-	-	-	-	Pyrimidine metabolism	PP5286
IR01158	5,10-Methylenetetrahydrofolate:dUMP C-methyltransferase	IC00122 + IC00293 --> IC00292 + IC00325	well	A	+	+	+	+	Pyrimidine metabolism,One carbon pool by folate	PP5141
IR01159	dUMP + H2O <=> Deoxyuridine + Orthophosphate	IC00001 + IC00293 --> IC00009 + IC00408	well	B	-	-	-	-	Pyrimidine metabolism	( PP1414 ) or ( PP1620 ) or ( PP2531 )
RR01180	XMP:pyrophosphate phosphoribosyltransferase	IC00491 + IC00012 <==> IC00304 + IC00101	weak	A	-	-	-	-	Purine metabolism	PP0747
IR01181	Xanthosine ribohydrolase	IC01205 + IC00001 --> IC00103 + IC00304	well	A	-	-	-	-	Purine metabolism	PP2460
RR01210	L-Isoleucine:2-oxoglutarate aminotransferase	IC00317 + IC00024 <==> IC00023 + IC00502	well	A	+	+	+	+	Valine, leucine and isoleucine degradation	PP3511
IR01215	L-Pipecolate:oxygen 1,6-oxidoreductase	IC00318 + IC00007 --> IC00025 + IC00348	well	A	-	-	-	-	Lysine degradation	PP5257
RR01237	Dihydrofolate:NADP+ oxidoreductase	IC00325 + IC00006 <==> IC00389 + IC00005	well	B	-	-	-	-	One carbon pool by folate,Folate biosynthesis	PP5132
IR01238	Tetrahydrofolate:L-glutamate gamma-ligase (ADP-forming)	IC00023 + IC00002 + IC00674 --> IC00325 + IC00008 + IC00009	well	A	+	+	+	+	Folate biosynthesis	PP1997
IR01265	5-Aminopentanamide amidohydrolase	IC00001 + IC00718 + IC00065 --> IC00334 + IC00957	well	A	-	-	-	-	Lysine degradation	PP0382
IR01266	5-Aminopentanoate:2-oxoglutarate aminotransferase	IC00334 + IC00024 --> IC00023 + IC02059	well	A	-	-	-	-	Lysine degradation	PP0214
RR01269	5-Dehydro-4-deoxy-D-glucarate hydro-lyase (decarboxylating)	IC00506 + 2 IC00065 <==> IC00335 + IC00011 + IC00001	well	A	-	-	-	-	Ascorbate and aldarate metabolism	PP3599
RR01271	N2-Acetyl-L-ornithine:L-glutamate N-acetyltransferase	IC00023 + IC00337 <==> IC00062 + IC00472	well	A	-	+	-	+	Urea cycle and metabolism of amino groups	PP1346
RR01272	N2-Acetyl-L-ornithine:2-oxoglutarate aminotransferase	IC00337 + IC00024 <==> IC00023 + IC00902	well	A	+	+	+	+	Urea cycle and metabolism of amino groups	( PP4481 ) or ( PP0372 )
IR01275	N-Formimino-L-glutamate iminohydrolase	IC00001 + IC00339 --> IC00758 + IC00957	well	A	-	-	-	-	Histidine metabolism	PP5036
IR01277	4-Imidazolone-5-propanoate amidohydrolase	IC00001 + IC02276 --> IC00339	well	A	-	-	-	-	Histidine metabolism	PP5030
RR01284	2,3,4,5-Tetrahydropyridine-2-carboxylate + H2O <=>L-2-Aminoadipate 6-semialdehyde	IC00001 + IC00348 <==> IC02491	not	A	-	-	-	-	Lysine degradation
IR01287	Nicotinamide ribonucleotide phosphohydrolase	IC00001 + IC00350 --> IC01987 + IC00009	well	B	-	-	-	-	Nicotinate and nicotinamide metabolism	( PP1414 ) or ( PP1620 ) or ( PP2531 )
IR01289	dCTP aminohydrolase	IC00001 + IC00351 --> IC00353 + IC00013	well	A	-	-	-	-	Pyrimidine metabolism	PP1100
RR01290	ATP:nucleoside-diphosphate phosphatransferase	IC00002 + IC00523 <==> IC00008 + IC00351	well	A	+	+	+	+	Pyrimidine metabolism	PP0849
RR01292	dTTP:alpha-D-glucose-1-phosphate thymidylyltransferase	IC00087 + IC00065 + IC00352 <==> IC00617 + IC00012	well	B	-	-	-	-	Nucleotide sugars metabolism,Streptomycin biosynthesis,Polyketide sugar unit biosynthesis	PP1783
RR01295	ATP:nucleoside-diphosphate phosphatransferase	IC00960 + IC00002 <==> IC00008 + IC00353	well	A	-	-	-	-	Pyrimidine metabolism	PP0849
RR01300	Indole hydro-lyase (adding indoleglycerol-phosphate)	IC00100 + IC00355 <==> IC02184	well	B	-	-	-	-	Phenylalanine, tyrosine and tryptophan biosynthesis	( PP0082 and PP0083 )
IR01347	Glutarate-semialdehyde:NAD+ oxidoreductase	IC00001 + IC00003 + IC02059 --> IC00375 + IC00004 + 2 IC00065	well	A	-	-	-	-	Lysine degradation	PP0213
IR01348	Glutarate:CoA ligase (ADP-forming)	IC00375 + IC00002 + IC00010 --> IC00008 + IC00409 + IC00009	not	A	-	-	-	-	Fatty acid metabolism,Lysine degradation
RR01349	Itaconate:CoA ligase (ADP-forming)	IC00002 + IC00376 + 3 IC00065 + IC00010 <==> IC00412 + IC00008 + IC00009	well	B	-	-	-	-	C5-Branched dibasic acid metabolism	( PP4185 and PP4186 )
IR01353	L-Cystine Lysteine-lyase (deaminating)	IC00001 + IC00377 --> IC00020 + IC01328 + IC00065 + IC00013	well	B	-	-	-	-	Cysteine metabolism	PP4594
IR01357	ATP:shikimate 3-phosphotransferase	IC00379 + IC00002 --> IC00008 + IC02000 + IC00065	well	A	+	+	+	+	Phenylalanine, tyrosine and tryptophan biosynthesis	PP5079
RR01358	Shikimate:NADP+ 5-oxidoreductase	IC00379 + IC00006 <==> IC01696 + IC00005 + IC00065	well	A	+	+	+	+	Phenylalanine, tyrosine and tryptophan biosynthesis	( PP0074 ) or ( PP2608 ) or ( PP2406 ) or ( PP3002 ) or ( PP3768 )
RR01374	L-Cysteate:2-oxoglutarate aminotransferase	IC00391 + 2 IC00065 + IC00024 <==> IC00245 + IC03219	well	B	-	-	-	-	Cysteine metabolism	( PP3721 ) or ( PP0858 ) or ( PP4692 ) or ( PP1872 )
RR01408	(R)-Pantoate:NADP+ 2-oxidoreductase	IC00006 + IC00404 <==> IC00702 + IC00005 + IC00065	well	A	+	+	+	+	Pantothenate and CoA biosynthesis	( PP1351 ) or ( PP4678 ) or ( PP2998 ) or ( PP2325 )
IR01409	(R)-Pantoate:beta-alanine ligase (AMP-forming)	IC00002 + IC00083 + IC00404 --> IC00018 + IC00012 + IC00065 + IC00636	well	A	+	+	+	+	beta-Alanine metabolism,Pantothenate and CoA biosynthesis	PP4700
IR01420	Glutaryl-CoA:(acceptor) 2,3-oxidoreductase (decarboxylating)	IC00015 + IC00409 + IC00065 --> IC00011 + IC00964 + IC00642	well	A	-	-	-	-	Fatty acid metabolism	PP0158
IR01425	ATP:pyridoxal 5'-phosphotransferase	IC00415 + IC00002 --> IC00008 + IC00065 + IC00487	well	A	-	-	-	-	Vitamin B6 metabolism	PP5357
IR01443	Homogentisate:oxygen 1,2-oxidoreductase (decyclizing)	IC00422 + IC00007 --> IC00751 + IC00065	well	A	-	-	-	-	Tyrosine metabolism,Styrene degradation	PP4621
IR01445	4-Hydroxyphenylpyruvate:oxygen oxidoreductase(hydroxylating,decarboxylating)	IC00854 + IC00007 --> IC00011 + IC00422	well	A	-	-	-	-	Tyrosine metabolism	( PP2554 ) or ( PP3433 )
RR01452	(R)-S-Lactoylglutathione methylglyoxal-lyase (isomerizing)	IC02153 <==> IC00424 + IC00042	well	B	-	-	-	-	Pyruvate metabolism	PP3766
IR01460	Phenylacetate:CoA ligase	IC04345 + IC00002 + IC00010 --> IC00018 + IC00449 + IC00012	well	B	-	-	-	-	Phenylalanine metabolism	PP3279
IR01474	Deoxyadenosine aminohydrolase	IC00001 + IC00433 --> IC00013 + IC03211	well	B	-	-	-	-	Purine metabolism	PP0591
IR01485	Choline:(acceptor) 1-oxidoreductase	IC00001 + IC00015 + IC00444 --> IC00964 + IC00530 + IC00065	well	B	-	-	-	-	Glycine, serine and threonine metabolism	PP5064
RR01486	D-Fructose 1-phosphate D-glyceraldehyde-3-phosphate-lyase	IC00790 <==> IC00445 + IC00093	well	A	-	-	-	-	Fructose and mannose metabolism	PP4960
RR01487	Acetyl-CoA:dihydrolipoamide S-acetyltransferase	IC00022 + IC00446 <==> IC00824 + IC00010	well	A	-	-	-	-	Glycolysis / Gluconeogenesis	( PP4403 ) or ( PP0338 ) or ( PP0553 )
RR01488	Succinyl-CoA:dihydrolipoamide S-succinyltransferase	IC00076 + IC00446 <==> IC00010 + IC00846	well	A	-	-	-	-	Citrate cycle (TCA cycle)	PP4188
RR01489	Glutaryl-CoA:dihydrolipoamide S-succinyltransferase	IC00409 + IC00446 + IC00065 <==> IC03582 + IC00010	well	A	-	-	-	-	Lysine degradation	PP4188
IR01516	3-Sulfino-L-alanine:2-oxoglutarate aminotransferase	IC00463 + 2 IC00065 + IC00024 --> IC03218 + IC00245	well	B	-	-	-	-	Cysteine metabolism	( PP3721 ) or ( PP0858 ) or ( PP4692 ) or ( PP1872 )
IR01527	ATP:N-acetyl-L-glutamate 5-phosphotransferase	IC00002 + IC00472 --> IC00008 + IC02523	well	A	+	+	+	+	Urea cycle and metabolism of amino groups	PP5289
IR01534	2-Methylpropanoyl-CoA:(acceptor) 2,3-oxidoreductase	IC00015 + IC00476 --> IC00964 + IC02158	weak	A	-	-	-	-	Valine, leucine and isoleucine degradation	( PP2437 ) or ( PP2793 )
IR01542	Hydorogen-peroxide:hydrogen-peroxide oxidoreductase	2 IC00478 + 2 IC00007 --> 2 IC00025 + IC03285 + 2 IC00065	well	B	-	-	-	-	Tryptophan metabolism	( PP2887 ) or ( PP0115 ) or ( PP0481 ) or ( PP3668 )
IR01547	Indole-3-acetaldehyde:NAD+ oxidoreductase	IC00001 + IC00481 + IC00003 --> IC00694 + IC00004 + IC00065	well	B	-	-	-	-	Tryptophan metabolism	( PP5278 ) or ( PP2589 ) or ( PP2680 ) or ( PP5258 ) or ( PP3463 ) or ( PP0545 ) or ( PP2694 )
IR01556	4-Hydroxyphenylacetate:CoA ligase (AMP-forming)	IC00483 + IC00002 + 3 IC00065 + IC00010 --> IC00018 + IC03094 + IC00012	well	B	-	-	-	-	Tyrosine metabolism	PP3279
IR01558	5-Hydroxy-L-tryptophan decarboxy-lyase	IC00484 --> IC00011 + IC00569	weak	B	-	-	-	-	Tryptophan metabolism	PP2552
IR01570	Xanthosine 5'-phosphate phosphohydrolase	IC00001 + IC00491 --> IC01205 + IC00009	well	A	-	-	-	-	Purine metabolism	( PP1414 ) or ( PP1620 ) or ( PP2531 )
RR01573	L-Serine hydro-lyase (adding indoleglycerol-phosphate)	IC00053 + IC02184 <==> IC00063 + IC00001 + IC00100	well	A	+	+	+	+	Phenylalanine, tyrosine and tryptophan biosynthesis	( PP0082 and PP0083 )
IR01582	N-Succinyl-LL-2,6-diaminoheptanedioate amidohydrolase	IC00001 + IC02669 --> IC00498 + IC00036	well	A	+	+	+	+	Lysine biosynthesis	PP1525
RR01583	LL-2,6-Diaminoheptanedioate 2-epimerase	IC00498 <==> IC00507	well	A	+	+	+	+	Lysine biosynthesis	( PP5228 ) or ( PP3790 )
RR01593	2-Deoxy-D-ribose 5-phosphate + ADP <=> Deoxyribose + ATP	IC00504 + IC00008 + IC00065 <==> IC01228 + IC00002	well	B	-	-	-	-	Pentose phosphate pathway	PP2458
RR01594	D-Glucarate hydro-lyase	IC00599 <==> IC00001 + IC00506	well	A	-	-	-	-	Ascorbate and aldarate metabolism	PP4757
RR01605	dTDP-4-dehydro-6-deoxy-D-glucose 3,5-epimerase	IC09024 + IC00065 <==> IC03100	well	B	-	-	-	-	Nucleotide sugars metabolism	( PP0265 ) or ( PP1782 )
IR01611	UDP-N-acetylmuramoyl-L-alanine:D-glutamate ligase(ADP-forming)	IC00874 + IC00179 + IC00002 --> IC00008 + IC00009 + IC00065 + IC00515	well	A	+	+	+	+	D-Glutamine and D-glutamate metabolism,Peptidoglycan biosynthesis	PP1335
IR01614	UDP-N-acetylmuramoyl-L-alanyl-D-glutamate:meso-2,6-diaminoheptanedioate ligase (ADP-forming)	IC00507 + IC00002 + IC00515 --> IC00008 + IC00009 + IC02923 + IC00065	well	A	+	+	+	+	Lysine biosynthesis,Peptidoglycan biosynthesis	PP1332
IR01689	2-Propyn-1-al:NAD+ oxidoreductase	IC00001 + IC00003 + IC03488 --> IC00004 + IC00588 + IC00065	well	B	-	-	-	-	Propanoate metabolism	( PP5278 ) or ( PP2589 ) or ( PP2680 ) or ( PP5258 ) or ( PP3463 ) or ( PP0545 ) or ( PP2694 )
IR01705	D-Glucuronolactone:NAD+ oxidoreductase	2 IC00001 + IC00003 + IC01715 --> IC00599 + IC00004 + 3 IC00065	well	B	-	-	-	-	Ascorbate and aldarate metabolism	( PP5278 ) or ( PP2589 ) or ( PP2680 ) or ( PP5258 ) or ( PP3463 ) or ( PP0545 ) or ( PP2694 )
RR01720	dTDPglucose 4-epimerase	IC00617 + 2 IC00065 <==> IC01404	well	B	-	-	-	-	Nucleotide sugars metabolism	( PP3129 ) or ( PP0501 )
IR01725	Succinyl-CoA:3-oxoadipate CoA-transferase	IC00076 + IC00621 --> IC00036 + IC01486	well	A	-	-	-	-	Benzoate degradation via hydroxylation	( PP3951 and PP3952 )
IR01726	4-Carboxymethylbut-3-en-4-olide enol-lactonohydrolase	IC00001 + IC02225 --> IC00621 + IC00065	well	A	-	-	-	-	Benzoate degradation via hydroxylation	PP1380
IR01734	2-Amino-4-hydroxy-6-hydroxymethyl-7,8-dihydropteridine:4-aminobenzoate2-amino-4-hydroxydihydropteridine-6-methenyltransferase	IC00439 + IC00937 --> IC00001 + IC00674	well	A	-	+	-	+	Folate biosynthesis	PP4717
IR01735	2-Amino-4-hydroxy-6-hydroxymethyl-7,8-dihydropteridine-diphosphate:4-aminobenzoate2-amino-4-hydroxydihydropteridine-6-methenyltransferase	IC02881 + IC00439 --> IC00012 + IC00674	well	A	-	-	-	-	Folate biosynthesis	PP4717
IR01746	2-Dehydro-3-deoxy-D-arabino-heptonate 7-phosphate phosphate-lyase(cyclyzing)	IC02823 --> IC00009 + IC00690	well	A	+	+	+	+	Phenylalanine, tyrosine and tryptophan biosynthesis	PP5078
RR01747	3-Dehydroquinate hydro-lyase	IC00690 <==> IC01696 + IC00001	well	A	+	+	+	+	Phenylalanine, tyrosine and tryptophan biosynthesis	( PP2407 ) or ( PP3003 ) or ( PP0560 )
IR01758	L-2-Aminoadipate-6-semialdehyde:NAD+ 6-oxidoreductase	IC02491 + IC00001 + IC00003 --> IC00004 + IC00696 + IC00065	well	A	-	-	-	-	Lysine degradation	PP5258
IR01775	O3-Acetyl-L-serine acetate-lyase (adding hydrogen sulfide)	IC00711 + IC00262 + IC00065 --> IC03390 + IC00029	well	B	-	-	-	-	Cysteine metabolism	( PP4571 ) or ( PP0659 ) or ( PP1654 )
IR01792	Hydroxymethylbilane hydro-lyase(cyclizing)	IC00743 --> IC00001 + IC00763	well	B	-	-	-	-	Porphyrin and chlorophyll metabolism	PP0187
IR01797	3-Methyl-2-oxopentanoate:NAD+ oxidoreductase(CoA-mehtylpropanoylating)	IC00003 + IC00502 + IC00010 --> IC00748 + IC00011 + IC00004	well	A	-	-	-	-	Valine, leucine and isoleucine degradation	( PP4404 and PP4401 and PP4402 and PP4403 )
IR01798	2-Methylbutanoyl-CoA:(acceptor) 2,3-oxidoreductase	IC00748 + IC00015 --> IC00964 + IC02098	weak	A	-	-	-	-	Valine, leucine and isoleucine degradation	( PP2437 ) or ( PP2793 )
IR01804	4-Maleylacetoacetate cis-trans-isomerase	IC00751 --> IC00770	weak	A	-	-	-	-	Tyrosine metabolism,Styrene degradation	PP4619
IR01805	7,8-Diaminononanoate:carbon-dioxide cyclo-ligase	IC00752 + IC00011 + IC00002 --> IC01294 + IC00008 + IC00009 + 3 IC00065	well	B	-	-	-	-	Biotin metabolism	PP0366
IR01809	N-Methylimidazolidine-2,4-dione amidohydrolase (ATP-hydrolysing)	2 IC00001 + IC01658 + IC00002 --> IC00008 + IC00756 + IC00009 + IC00065	well	B	-	-	-	-	Urea cycle and metabolism of amino groups	( PP3514 and PP3515 )
IR01814	UDP-N-acetylmuramate:L-alanine ligase (ADP-forming)	IC00002 + IC00035 + IC00762 --> IC00874 + IC00008 + IC00009 + IC00065	well	A	+	+	+	+	D-Glutamine and D-glutamate metabolism,Peptidoglycan biosynthesis	PP1338
IR01815	S-Adenosyl-L-methionine:uroporphyrin-III C-methyltransferase	2 IC00017 + IC00763 + 6 IC00065 --> IC01601 + 2 IC00019	well	B	-	-	-	-	Porphyrin and chlorophyll metabolism	( PP0188 ) or ( PP3999 ) or ( PP2090 )
IR01816	Uroporphyrinogen-III carboxy-lyase	IC00763 + 4 IC00065 --> 4 IC00011 + IC02053	well	B	-	-	-	-	Porphyrin and chlorophyll metabolism	PP5074
IR01826	6-Carboxyhexanoyl-CoA:L-alanine C-carboxyhexanoyltransferase(decarboxylating)	IC00772 + IC00035 + IC00065 --> IC00011 + IC00788 + IC00010	well	B	-	-	-	-	Biotin metabolism	PP0363
IR01831	O-Acetyl-L-homoserine succinate-lyase (adding cysteine)	IC00082 + IC00779 --> IC00029 + IC01522 + IC00065	well	B	-	-	-	-	Methionine metabolism	PP0659
IR01832	Coproporphyrinogen:oxygen oxidoreductase(decarboxylating)	IC02053 + IC00007 + 2 IC00065 --> IC00780 + 2 IC00011 + 2 IC00001	well	B	-	-	-	-	Porphyrin and chlorophyll metabolism	PP0073
IR01834	2-Methyl-4-amino-5-hydroxymethylpyrimidine-diphosphate:4-methyl-5-(2-phosphoethyl)-thiazole2-methyl-4-aminopyridine-5-methenyltransferase	IC02858 + IC02623 + IC00065 --> IC00012 + IC00781	well	B	-	-	-	-	Thiamine metabolism	( PP4783 ) or ( PP1348 )
IR01841	S-Adenosyl-L-methionine:8-amino-7-oxononanoate aminotransferase	IC00017 + IC00788 --> IC00752 + IC02672	well	B	-	-	-	-	Biotin metabolism	PP4984
RR01849	5-Amino-2-oxopentanoate:2-oxoglutarate aminotransferase	IC00795 + IC00024 <==> IC00023 + IC00915	well	A	+	+	+	+	Histidine metabolism	PP0967
IR01862	O-Succinyl-L-homoserine succinate-lyase (adding cysteine)	IC00082 + IC00809 --> IC00036 + IC01522 + IC00065	well	B	-	-	-	-	Methionine metabolism,Sulfur metabolism,Selenoamino acid metabolism,Cysteine metabolism	PP0659
IR01869	N-[(R)-4'-Phosphopantothenoyl]-L-cysteine carboxy-lyase	IC02635 + IC00065 --> IC00011 + IC00822	well	A	+	+	+	+	Pantothenate and CoA biosynthesis	PP5285
IR01870	2-(alpha-Hydroxyethyl)thiamine diphosphate:lipoamide2-oxidoreductase(decarboxylating and acceptor-acetylating)	IC00205 + IC02983 --> IC00824 + IC00055	well	A	-	-	-	-	Glycolysis / Gluconeogenesis	( PP0554 and PP0339 and PP0555 )
RR01873	(S)-3-Hydroxybutanoyl-CoA 3-epimerase	IC00829 <==> IC02207	well	A	-	-	-	-	Butanoate metabolism	PP2136
IR01879	4-Trimethylammoniobutanal:NAD+ oxidoreductase	IC00001 + IC00003 + IC00832 --> IC00004 + IC00065 + IC00856	well	B	-	-	-	-	Lysine degradation	( PP5278 ) or ( PP2589 ) or ( PP2680 ) or ( PP5258 ) or ( PP3463 ) or ( PP0545 ) or ( PP2694 )
IR01889	trans-4-Hydroxy-L-proline:NAD+ oxidoreductase	IC00015 + IC00837 --> IC00964 + IC02597	well	B	-	-	-	-	Arginine and proline metabolism	PP4947
RR01898	2-Carboxy-2,5-dihydro-5-oxofuran-2-acetate lyase (decyclizing)	IC00923 <==> IC00842 + IC00065	well	A	-	-	-	-	Benzoate degradation via hydroxylation	PP1379
RR01902	L-Glutamate-5-semialdehyde:NADP+ 5-oxidoreductase (phosphorylationg)	IC00009 + IC00844 + IC00006 <==> IC00005 + IC00065 + IC02066	well	A	-	-	-	-	Urea cycle and metabolism of amino groups	PP4811
RR01903	L-Glutamate 5-semialdehyde <=> (S)-1-Pyrroline-5-carboxylate + H2O	IC00844 <==> IC00001 + IC02394 + IC00065	not	A	-	-	-	-	Urea cycle and metabolism of amino groups,Arginine and proline metabolism
IR01905	3-Carboxy-1-hydroxypropyl-ThPP:lipoamde2-oxidoreductase(decarboxylating and acceptor-succinylating)	IC00205 + IC03118 --> IC00055 + IC00846	well	A	-	-	-	-	Citrate cycle (TCA cycle)	PP4189
RR01928	Nicotinate D-ribonucleotide phosphohydrolase	IC00001 + IC00859 <==> IC00009 + IC03405	well	B	-	-	-	-	Nicotinate and nicotinamide metabolism	( PP1414 ) or ( PP1620 ) or ( PP2531 )
IR01932	3-Deoxy-D-manno-octulosonate-8-phosphate 8-phosphohydrolase	IC00001 + IC02701 --> IC00009 + IC00861	weak	A	+	+	+	+	Lipopolysaccharide biosynthesis	PP0956
IR01933	CTP:3-deoxy-D-manno-octulosonate cytidylyltransferase	IC00051 + IC00861 --> IC00012 + IC02516	well	A	+	+	+	+	Lipopolysaccharide biosynthesis	PP1902
RR01974	Guanosine 3'-diphosphate 5'-triphosphate 5'-phosphohydrolase	IC00001 + IC02711 <==> IC00889 + IC00009 + IC00065	well	A	-	-	-	-	Purine metabolism	PP5216
RR01988	N-Acetyl-L-glutamate-5-semialdehyde:NADP+ 5-oxidoreductase(phosphrylating)	IC00009 + IC00006 + IC00902 <==> IC02523 + IC00005 + IC00065	well	A	+	+	+	+	Urea cycle and metabolism of amino groups	( PP3633 ) or ( PP0432 )
IR01996	D-erythro-1-(Imidazol-4-yl)glycerol 3-phosphate hydro-lyase	IC02809 --> IC00001 + IC00915	well	A	+	+	+	+	Histidine metabolism	PP0289
RR01999	Phosphoenolpyruvate:3-phosphoshikimate5-O-(1-carboxyvinyl)-transferase	IC00059 + IC02000 <==> IC00009 + IC00917	weak	A	+	+	+	+	Phenylalanine, tyrosine and tryptophan biosynthesis	PP1770
RR02006	4-Carboxymuconolactone carboxy-lyase	IC00923 + IC00065 <==> IC00011 + IC02225	well	A	-	-	-	-	Benzoate degradation via hydroxylation	( PP1381 ) or ( PP3648 )
IR02007	ATP:4-amino-5-hydroxymethyl-2-methylpyrimidine 5-phosphotransferase	IC00924 + IC00002 --> IC02744 + IC00008 + IC00065	well	B	-	-	-	-	Thiamine metabolism	PP4782
IR02019	ATP:2-amino-4-hydroxy-6-hydroxymethyl-7,8-dihydropteridine6'-pyrophosphotransferase	IC00002 + IC00937 --> IC00018 + IC02881 + IC00065	well	A	-	-	-	-	Folate biosynthesis	PP4698
IR02020	2-Amino-4-hydroxy-6-(D-erythro-1,2,3-trihydroxypropyl)-7,8-dihydropteridine glycolaldehyde-lyase	IC02920 --> IC00221 + IC00937 + IC00065	well	A	+	+	+	+	Folate biosynthesis	PP0392
IR02023	1-(2-Carboxyphenylamino)-1-deoxy-D-ribulose-5-phosphatecarboxy-lyase(cyclizing)	IC00939 + IC00065 --> IC00011 + IC00001 + IC02184	well	A	+	+	+	+	Phenylalanine, tyrosine and tryptophan biosynthesis	PP0422
IR02024	N-(5-Phospho-beta-D-ribosyl)anthranilate ketol-isomerase	IC02612 --> IC00939	well	A	+	+	+	+	Phenylalanine, tyrosine and tryptophan biosynthesis	PP1995
RR02032	ATP:nucleoside-diphosphate phosphatransferase	IC00958 + IC00002 + IC00065 <==> IC00008 + IC00959	well	B	-	-	-	-	Purine metabolism	PP0849
IR02047	Gallate:oxygen 3,4-oxidoreductase (decyclizing)	IC01002 + IC00007 --> IC00001 + IC02269	well	B	-	-	-	-	Benzoate degradation via hydroxylation	( PP4656 and PP4655 )
IR02048	Gallate:oxygen 4,5-oxidoreductase (decyclizing)	IC00007 + IC01002 --> IC02688	weak	B	-	-	-	-	Benzoate degradation via hydroxylation	PP2518
RR02085	ATP:selenide, water phosphotransferase	IC00001 + IC01062 + IC00002 <==> IC00018 + IC00009 + IC03012	well	B	-	-	-	-	Selenoamino acid metabolism	PP0823
IR02087	O3-Acetyl-L-serine acetate-lyase (adding hydrogen sulfide)	IC01062 + IC00711 --> IC00029 + IC03323	well	B	-	-	-	-	Selenoamino acid metabolism	( PP4571 ) or ( PP1654 )
IR02156	Octanoyl-CoA:oxygen 2-oxidoreductase	IC00015 + IC01316 --> IC00964 + IC03061	weak	B	-	-	-	-	Fatty acid metabolism	( PP2437 ) or ( PP2793 ) or ( PP1893 )
RR02157	Octanoyl-CoA:acetyl-CoA C-acyltransferase	IC01316 + IC00022 <==> IC03050 + IC00010	well	B	-	-	-	-	Fatty acid metabolism	( PP3280 ) or ( PP2137 ) or ( PP0582 )
IR02208	S-Adenosyl-L-methionine:precorrin-4 C20-methyltransferase	IC00017 + IC01601 --> IC03355 + 8 IC00065 + IC00019	well	B	-	-	-	-	Porphyrin and chlorophyll metabolism	PP4827
RR02215	2,5-Dihydro-5-oxofuran-2-acetate lyase (decyclizing)	IC02506 + IC00065 <==> IC01610	well	A	-	-	-	-	Not assigned	PP3715
IR02216	(3R)-beta-Leucine:NAD+ oxidoreductase(deaminating)	IC00001 + IC00003 + IC01614 --> IC02163 + IC00004 + IC00065 + IC00013	well	B	-	-	-	-	Valine, leucine and isoleucine degradation	PP4617
RR02222	2-Isopropylmalate hydro-lyase	IC01626 <==> IC00001 + IC01690	well	A	+	+	+	+	Valine, leucine and isoleucine biosynthesis	( PP1986 and PP1985 )
IR02224	(5-Glutamyl)-peptide:amino-acid 5-glutamyltransferase	IC00023 + IC01631 + IC00065 --> IC00001 + IC03341	well	B	-	-	-	-	Cyanoamino acid metabolism	( PP4659 ) or ( PP3535 )
IR02225	(5-Glutamyl)-peptide:amino-acid 5-glutamyltransferase	IC00245 + IC01631 --> IC00011 + IC00001 + IC03566	well	B	-	-	-	-	Cyanoamino acid metabolism	( PP4659 ) or ( PP3535 )
IR02232	Estrone 3-sulfate sulfohydrolase	IC00001 + IC01647 --> IC00358 + IC00048 + 2 IC00065	weak	B	-	-	-	-	Androgen and estrogen metabolism	PP3352
IR02236	Tetradecanoyl-CoA:(acceptor) 2,3-oxidoreductase	IC01673 + IC00015 --> IC00964 + IC03058	weak	B	-	-	-	-	Fatty acid metabolism	( PP2437 ) or ( PP2793 ) or ( PP1893 )
RR02237	Myristoyl-CoA:acetylCoA C-myristoyltransferase	IC01673 + IC00022 <==> IC03045 + IC00010	well	B	-	-	-	-	Fatty acid metabolism	( PP3280 ) or ( PP2137 ) or ( PP0582 )
RR02244	3-Isopropylmalate hydro-lyase	IC02663 <==> IC00001 + IC01690	well	A	+	+	+	+	Valine, leucine and isoleucine biosynthesis	( PP1986 and PP1985 )
IR02264	Phosphoribosyl-ATP pyrophosphohydrolase	IC00001 + IC01750 + 3 IC00065 --> IC00012 + IC01751	well	A	+	+	+	+	Histidine metabolism	PP5015
IR02265	Phosphoribosyl-AMP 1,6-hydrolase	IC00001 + IC01751 --> IC02933 + 4 IC00065	well	A	+	+	+	+	Histidine metabolism	PP5014
IR02277	3-Methylbutanoyl-CoA:(acceptor) 2,3-oxidoreductase	IC01856 + IC00015 --> IC01939 + IC00964	well	A	-	-	-	-	Valine, leucine and isoleucine degradation	( PP2437 ) or ( PP2793 ) or ( PP4064 )
IR02286	N-Acetylmuramoyl-Ala amidohydrolase	IC00001 + IC01895 --> IC03419 + IC00035	well	B	-	-	-	-	Peptidoglycan biosynthesis	( PP4897 ) or ( PP0130 )
RR02299	3-Hydroxyisopentyl-CoA hydro-lyase	IC03496 <==> IC00001 + IC01939	well	B	-	-	-	-	Valine, leucine and isoleucine degradation	( PP2136 ) or ( PP3283 ) or ( PP3491 ) or ( PP2217 ) or ( PP4066 ) or ( PP1412 ) or ( PP1845 ) or ( PP4030 )
IR02300	3-Methylcrotonoyl-CoA:carbon-dioxide ligase (ADP-forming)	IC01939 + IC00002 + IC00234 --> IC02037 + IC00008 + IC00009 + IC00065	well	A	-	-	-	-	Valine, leucine and isoleucine degradation	( PP4065 and PP4067 )
IR02305	ATP:S5-methyl-5-thio-D-ribose 1-phosphotransferase	IC01953 + IC00002 --> IC00008 + IC02547 + IC00065	not	A	+	+	+	+	Methionine metabolism
RR02306	5-Phospho-D-ribosylamine:glycine ligase (ADP-forming)	IC01954 + IC00002 + IC00033 <==> IC00008 + IC00009 + IC00065 + IC02358	well	A	+	+	+	+	Purine metabolism	PP4823
IR02308	Nicotinate-nucleotide:dimethylbenzimidazolephospho-D-ribosyltransferase	IC01968 + IC00859 --> IC02867 + IC00065 + IC00210	well	B	-	-	-	-	Riboflavin metabolism,Porphyrin and chlorophyll metabolism	PP1679
RR02311	(2-Aminoethyl)phosphonate:pyruvate aminotransferase	IC02206 + IC00020 <==> IC01994 + IC00035	well	B	-	-	-	-	Aminophosphonate metabolism	PP2209
RR02322	(S)-3-Hydroxydodecanoyl-CoA hydro-lyase	IC03047 <==> IC00001 + IC02029	well	B	-	-	-	-	Fatty acid metabolism	( PP2136 ) or ( PP3283 ) or ( PP3491 ) or ( PP2217 ) or ( PP4066 ) or ( PP1412 ) or ( PP1845 ) or ( PP4030 )
RR02325	3-Phosphoserine:2-oxoglutarate aminotransferase	IC00728 + IC00024 <==> IC00023 + IC02038	well	A	+	+	+	+	Glycine, serine and threonine metabolism	PP1768
RR02327	6-Amino-2-oxohexanoate <=> delta1-Piperideine-2-carboxylate + H2O	IC02043 <==> IC00001 + IC02499	not	A	-	-	-	-	Lysine degradation
RR02333	L-Alanine:3-oxopropanoate aminotransferase	IC03500 + IC00035 <==> IC02065 + IC00020 + IC00065	well	B	-	-	-	-	Valine, leucine and isoleucine degradation	PP0596
IR02335	N2-Succinyl-L-arginine <=> N2-Succinyl-L-ornithine + CO2 + 2 NH3	2 IC00001 + IC02073 --> IC00011 + IC02133 + 2 IC00013	well	A	-	-	-	-	Arginine and proline metabolism	PP4477
RR02341	(2S,3S)-3-Hydroxy-2-methylbutanoyl-CoA:NAD+ oxidoreductase	IC00003 + IC02660 <==> IC02097 + IC00004 + IC00065	well	A	-	-	-	-	Valine, leucine and isoleucine degradation	( PP2136 ) or ( PP2047 ) or ( PP0302 ) or ( PP2214 )
IR02345	2-(Formamido)-N1-(5-phosphoribosyl)acetamidine cyclo-ligase(ADP-forming)	IC02793 + IC00002 --> IC00008 + IC02114 + IC00009 + 2 IC00065	well	A	+	+	+	+	Purine metabolism	PP1665
RR02346	1-(5-Phospho-D-ribosyl)-5-amino-4-imidazolecarboxylate carboxy-lyase	IC02857 + IC00065 <==> IC00011 + IC02114	well	A	-	+	-	-	Purine metabolism	( PP5335 and PP5336 )
RR02347	4-Phospho-D-erythronate + NAD+ <=>2-Oxo-3-hydroxy-4-phosphobutanoate + NADH	IC02122 + IC00003 <==> IC03530 + IC00004 + IC00065	well	B	-	-	-	-	Vitamin B6 metabolism	PP2117
IR02352	N2-Succinyl-L-ornithine:2-oxo-acid aminotransferase	IC02133 + IC00024 --> IC00023 + IC03456	well	A	-	-	-	-	Arginine and proline metabolism	PP4223
IR02357	(S)-3-Hydroxyisobutyryl-CoA hydro-lyase	IC00001 + IC02158 --> IC03498	well	A	-	-	-	-	Valine, leucine and isoleucine degradation	( PP2136 ) or ( PP3283 ) or ( PP3491 ) or ( PP2217 ) or ( PP4066 ) or ( PP1412 ) or ( PP1845 ) or ( PP4030 )
IR02358	3-Methyl-2-oxopentanoate:lipoamide oxidoreductase(decarboxylatingand acceptor-2-methylpropanoylating)	IC02161 + IC00205 --> IC00011 + IC02979	well	B	-	-	-	-	Valine, leucine and isoleucine degradation	( PP4404 and PP4401 and PP4402 and PP4403 )
IR02361	(R)-4'-Phosphopantothenate:L-cysteine ligase	IC00082 + IC00002 + IC02174 --> IC00008 + IC02635 + IC00009 + IC00065	well	A	+	+	+	+	Pantothenate and CoA biosynthesis	PP5285
RR02374	2-Oxo-2,5-dihydrofuran-5-acetate delta3-delat2-isomerase	IC02506 <==> IC02225	well	A	-	-	-	-	Benzoate degradation via hydroxylation	PP3714
IR02386	3-O-Methylgallate:oxygen 4,5-oxidoreductase (decyclizing)	IC03269 + IC00007 --> IC00114 + IC02269	weak	B	-	-	-	-	Benzoate degradation via hydroxylation	PP2518
IR02389	2-Amino-4-hydroxy-6-(erythro-1,2,3-trihydroxypropyl)dihydropteridine triphosphate lyase	IC02932 --> IC02062 + IC00065 + IC02280	weak	B	-	-	-	-	Folate biosynthesis	PP2341
RR02393	(S)-4-Amino-5-oxopentanoate:NADP+ 5-oxidoreductase(phosphorylationg)	IC00009 + IC02309 + IC00065 + IC00006 <==> IC03348 + IC00005	well	A	-	-	-	-	Not assigned	PP4811
RR02406	10-Formyltetrahydrofolate:5'-phosphoribosylglycinamideformyltransferase	IC00193 + IC02358 <==> IC02646 + IC00085 + IC00065	well	A	-	-	-	-	Purine metabolism,One carbon pool by folate	PP1664
IR02407	5'-Phosphoribosylglycinamide + 5,10-Methenyltetrahydrofolate +H2O <=> 5'-Phosphoribosyl-N-formylglycinamide + Tetrahydrofolate	IC00001 + IC00343 + IC02358 --> IC02646 + IC00065 + IC00085	well	A	-	+	-	+	One carbon pool by folate	PP1664
IR02415	N1-(5-Phospho-D-ribosyl)-AMP 1,6-hydrolase	IC00001 + IC02382 --> IC02933	well	B	-	-	-	-	Not assigned	PP5014
IR02434	Succinyl-CoA:2,3,4,5-tetrahydropyridine-2-carboxylateN-succinyltransferase	IC00076 + IC00001 + IC02429 --> IC02695 + IC00010	well	A	+	+	+	+	Lysine biosynthesis	PP1530
RR02442	1-(5'-Phosphoribosyl)-5-amino-4-imidazolecarboxamide:pyrophosphatephosphoribosyltransferase	IC02817 + IC00012 <==> IC02475 + IC00101	well	B	-	-	-	-	Purine metabolism	PP4266
IR02457	5-Methyltetrahydropteroyltri-L-glutamate:L-homocysteineS-methyltransferase	IC02709 + IC00132 --> IC02526 + IC00058	well	B	-	-	-	-	Methionine metabolism	PP2698
RR02464	5-Methylthio-5-deoxy-D-ribose-1-phosphate ketol-isomerase	IC02547 <==> IC02761	well	A	+	+	+	+	Methionine metabolism	PP1766
IR02466	2-Hydroxybutane-1,2,3-tricarboxylate hydro-lyase	IC01480 --> IC00001 + IC02571	well	A	-	-	-	-	Propanoate metabolism	PP2338
RR02467	(2S,3R)-3-Hydroxybutane-1,2,3-tricarboxylate hydro-lyase	IC02769 <==> IC00001 + IC02571	well	A	-	-	-	-	Propanoate metabolism	PP2336
RR02468	3-Isopropylmalate:NAD+ oxidoreductase	IC00003 + IC02663 <==> IC02576 + IC00004 + IC00065	well	A	+	+	+	+	Valine, leucine and isoleucine biosynthesis	PP1988
RR02474	(R)-2,3-Dihydroxy-3-methylbutanoate:NADP+ oxidoreductase(isomerizing)	IC00006 + IC02591 <==> IC00005 + IC03641	well	A	+	+	+	+	Valine, leucine and isoleucine biosynthesis	PP4678
IR02475	(R)-2,3-Dihydroxy-3-methylbutanoate hydro-lyase	IC02591 --> IC00001 + IC00121	well	A	+	+	+	+	Valine, leucine and isoleucine biosynthesis	PP5128
IR02477	L-1-Pyrroline-3-hydroxy-5-carboxylate:NAD+ oxidoreductase	2 IC00001 + IC00003 + IC02597 --> IC00004 + IC03467 + IC00065	well	B	-	-	-	-	Arginine and proline metabolism	PP4947
IR02494	UDP-2,3-bis(3-hydroxytetradecanoyl)glucosamine diphosphatase	IC00001 + IC02801 --> IC02891 + 2 IC00065 + IC00089	well	A	+	+	+	+	Lipopolysaccharide biosynthesis	PP2902
RR02499	1-(5'-Phosphoribosyl)-5-amino-4-(N-succinocarboxamide)-imidazoleAMP-lyase	IC02890 <==> IC00104 + IC02817	well	A	+	+	+	+	Purine metabolism	PP4016
RR02500	10-Formyltetrahydrofolate:5'-phosphoribosyl-5-amino-4-imidazolecarboxamide formyltransferase	IC02817 + IC00193 <==> IC00085 + IC02849	well	A	+	+	+	+	Purine metabolism,One carbon pool by folate	PP4822
IR02503	UDP-N-acetylmuramoyl-L-alanyl-D-glutamyl-L-lysine:alanyl-D-alanineligase (ADP-forming)	IC02827 + IC00721 + IC00002 --> IC02903 + IC00008 + IC00009 + IC00065	well	B	-	-	-	-	Peptidoglycan biosynthesis	PP1333
IR02504	UDP-N-acetylmuramoyl-L-alanyl-D-glutamyl-L-lysine:alanyl-D-alanineligase (ADP-forming)	IC00721 + IC03424 + IC00002 --> IC00008 + IC00009 + IC02828 + IC00065	well	B	-	-	-	-	Peptidoglycan biosynthesis	PP1333
IR02509	UDP-3-O-(3-hydroxytetradecanoyl)-N-acetylglucosamine + H2O <=>UDP-3-O-(3-hydroxytetradecanoyl)-D-glucosamine + Acetate	IC00001 + IC02850 --> IC00029 + IC03509	well	A	+	+	+	+	Lipopolysaccharide biosynthesis	PP1343
RR02510	1-(5-Phosphoribosyl)-5-amino-4-carboxyimidazole:L-aspartate ligase(ADP-forming)	IC02857 + IC00002 + IC00041 <==> IC00008 + IC00009 + IC00065 + IC02890	well	A	+	+	+	+	Purine metabolism	PP1240
IR02511	3alpha,7alpha,12alpha-Trihydroxy-5beta-cholestanoyl-CoA + FAD <=>3alpha,7alpha,12alpha-Trihydroxy-5beta-cholest-24-enoyl-CoA + FADH2	IC00015 + IC02861 --> IC00964 + IC03173	well	B	-	-	-	-	Bile acid biosynthesis	( PP3492 ) or ( PP2216 ) or ( PP0370 ) or ( PP0368 ) or ( PP3725 )
IR02521	UDP-2,3-bis(3-hydroxytetradecanoyl)-beta-D-glucosamine:2,3-bis-(3-hydroxytetradecanoyl)-beta-D-glucosaminyl-1-phosphate	IC02891 + IC02801 --> IC02945 + IC00065 + IC00014	well	A	+	+	+	+	Lipopolysaccharide biosynthesis	PP1604
IR02524	ATP:2,3,2',3'-tetrakis(3-hydroxytetradecanoyl)-D-glucosaminyl-beta-D-1,6-glucosaminyl-beta-phosphate 4-O'-phosphotransferase	IC02945 + IC00002 --> IC00008 + IC02942 + IC00065	well	A	+	+	+	+	Lipopolysaccharide biosynthesis	PP1900
IR02525	2,3,2'3'-Tetrakis(3-hydroxytetradecanoyl)-D-glucosaminyl-1,6-beta-D-glucosamine 1,4'-bisphosphate +CMP-3-deoxy-D-manno-octulosonate <=>3-Deoxy-D-manno-octulosonyl-lipid IV(A) + CMP	IC02942 + IC02516 --> IC03510 + IC00065 + IC00046	well	A	+	+	+	+	Lipopolysaccharide biosynthesis	PP4928
IR02526	3-Ureidoisobutyrate amidohydrolase	IC00001 + IC02968 --> IC00011 + IC02999 + IC00013	weak	B	-	-	-	-	Pyrimidine metabolism	( PP0614 ) or ( PP4034 )
IR02552	3alpha,7alpha,26-Trihydroxy-5beta-cholestane + NAD+ <=>3alpha,7alpha-Dihydroxy-5beta-cholestan-26-al + NADH	IC00003 + IC03159 --> IC00004 + IC00065 + IC03160	well	B	-	-	-	-	Bile acid biosynthesis	( PP1616 ) or ( PP3839 )
IR02596	Uroporphyrinogen I carboxy-lyase	IC03349 --> IC03351 + 4 IC00011	well	B	-	-	-	-	Porphyrin and chlorophyll metabolism	PP5074
IR02601	2-Hexaprenyl-6-methoxyphenol + Oxygen <=>2-Hexaprenyl-6-methoxy-1,4-benzoquinone + H2O	IC00007 + IC03373 --> IC00001 + IC03374	well	B	-	-	-	-	Ubiquinone biosynthesis	PP5199
IR02602	2-Hexaprenyl-6-methoxy-1,4-benzoquinone +S-Adenosyl-L-methionine <=>2-Hexaprenyl-3-methyl-6-methoxy-1,4-benzoquinone +S-Adenosyl-L-homocysteine	IC00017 + IC03374 --> IC03375 + IC00065 + IC00019	well	B	-	-	-	-	Ubiquinone biosynthesis	PP5011
IR02603	2-Hexaprenyl-3-methyl-6-methoxy-1,4-benzoquinone + Oxygen +NADPH <=>2-Hexaprenyl-3-methyl-5-hydroxy-6-methoxy-1,4-benzoquinone +NADP+ + H2O	IC03375 + IC00007 + IC00005 + IC00065 --> IC00001 + IC03376 + IC00006	well	B	-	-	-	-	Ubiquinone biosynthesis	PP0427
IR02605	2-Octaprenyl-6-hydroxyphenol + S-Adenosyl-L-methionine <=>2-Octaprenyl-6-methoxyphenol + S-Adenosyl-L-homocysteine	IC00017 + IC03379 --> IC00065 + IC03380 + IC00019	well	B	-	-	-	-	Ubiquinone biosynthesis	PP1765
IR02606	2-octaprenyl-6-methoxyphenol hydroxylase	IC00007 + IC00005 + IC00065 + IC03380 --> IC00001 + IC03381 + IC00006	well	B	-	-	-	-	Ubiquinone biosynthesis	PP5199
IR02607	UDP-L-rhamnose:flavonol-3-O-D-glucoside L-rhamnosyltransferase	IC00017 + IC03381 --> IC03382 + IC00065 + IC00019	well	B	-	-	-	-	Ubiquinone biosynthesis	PP5011
IR02613	Undecaprenyl-diphospho-N-acetylmuramoyl-L-alanyl-D-glutamyl-L-lysyl-D-alanyl-D-alanine + UDP-N-acetyl-D-glucosamine <=> Undecaprenyl-diphospho-N-acetylmuramoyl-(N-acetylglucosamine)-L-alanyl-D-glutamyl-L-lysyl-D-alanyl-D-alanine + UDP	IC03420 + IC00037 --> IC03421 + IC00065 + IC00014	well	B	-	-	-	-	Peptidoglycan biosynthesis	PP1337
IR02614	Undecaprenyl-diphospho-N-acetylmuramoyl-(N-acetylglucosamine)-L-alanyl-D-glutamyl-L-lysyl-D-alanyl-D-alanine:ammonia ligase(ADP-forming)	IC03421 + IC00002 + IC00013 --> IC00008 + IC00009 + IC03422 + IC00065	well	B	-	-	-	-	Peptidoglycan biosynthesis	( PP5184 ) or ( PP5046 ) or ( PP5183 ) or ( PP5299 ) or ( PP4547 ) or ( PP3148 )
IR02615	Undecaprenyl-diphospho-N-acetylmuramoyl-(N-acetylglucosamine)-L-alanyl-gamma-D-glutamyl-L-lysyl-D-alanyl-D-alanine	IC03425 + IC00002 + IC00013 --> IC00008 + IC00009 + IC03426 + IC00065	well	B	-	-	-	-	Peptidoglycan biosynthesis	( PP5184 ) or ( PP5046 ) or ( PP5183 ) or ( PP5299 ) or ( PP4547 ) or ( PP3148 )
IR02616	Undecaprenyl-diphospho-N-acetylmuramoyl-L-alanyl-D-glutamyl-meso-2,6-diaminopimeloyl-D-alanyl-D-alanine +UDP-N-acetyl-D-glucosamine <=> Undecaprenyl-diphospho-N-acetylmuramoyl-(N-acetylglucosamine)-L-alanyl-D-glutamyl-meso-2,6-diaminopimeloyl-D-alany	IC00037 + IC03428 --> IC00065 + IC00014 + IC03429	well	A	+	+	+	+	Peptidoglycan biosynthesis	PP1337
IR02617	Undecaprenyl-diphospho-N-acetylmuramoyl-(N-acetylglucosamine)-L-alanyl-D-glutamyl-meso-2,6-diaminopimeloyl-D-alanyl-D-alanine:ammonia ligase (ADP-forming)	IC00002 + 3 IC00065 + IC00013 + IC03429 --> IC00008 + IC00009 + IC03430	well	B	-	-	-	-	Peptidoglycan biosynthesis	( PP5184 ) or ( PP5046 ) or ( PP5183 ) or ( PP5299 ) or ( PP4547 ) or ( PP3148 )
IR02623	3-Deoxy-D-manno-octulosonyl-lipid IV(A) +CMP-3-deoxy-D-manno-octulosonate <=>Di[3-deoxy-D-manno-octulosonyl]-lipid IV(A) + CMP	IC03510 + IC02516 --> IC03511 + IC00065 + IC00046	well	A	+	+	+	+	Lipopolysaccharide biosynthesis	PP4928
RR02629	O-Phospho-4-hydroxy-L-threonine:2-oxoglutarate aminotransferase	IC03531 + IC00024 <==> IC00023 + IC03530	well	B	-	-	-	-	Vitamin B6 metabolism	PP1768
IR02630	O-Phospho-4-hydroxy-L-threonine phospho-lyase (adding water)	IC00001 + IC03531 --> IC00009 + IC03532	well	B	-	-	-	-	Vitamin B6 metabolism	( PP0662 ) or ( PP1471 )
IR02640	3-Butyn-1-al:NAD+ oxidoreductase	IC00001 + IC00003 + IC03574 --> IC03573 + IC00004 + IC00065	well	B	-	-	-	-	Butanoate metabolism	( PP5278 ) or ( PP2589 ) or ( PP2680 ) or ( PP5258 ) or ( PP3463 ) or ( PP0545 ) or ( PP2694 )
IR02664	ADP-D-glycero-D-manno-heptose 6-epimerase	IC03728 --> IC03729	not	A	+	+	+	+	Lipopolysaccharide biosynthesis
IR02665	Precorrin 8X 11,12-methylmutase	IC03733 --> IC03730 + 6 IC00065	well	B	-	-	-	-	Porphyrin and chlorophyll metabolism	PP4828
IR02666	S-Adenosyl-L-methionine:precorrin-3B C17-methyltransferase	IC03731 + IC00017 --> IC03732 + 3 IC00065 + IC00019	well	B	-	-	-	-	Porphyrin and chlorophyll metabolism	PP4826
IR02667	S-adenosyl-L-methionine:precorrin-4 C11 methyltransferase	IC00017 + IC03732 --> IC03737 + IC00065 + IC00019	well	B	-	-	-	-	Porphyrin and chlorophyll metabolism	PP3410
IR02668	Ethanol + PQQ <=> PQQH2 + Acetaldehyde	IC00095 + IC00359 --> IC00968 + IC00069	well	A	-	-	-	-	Glycolysis / Gluconeogenesis	PP2674
IR02681	Precorrin 3A + Oxygen <=> Precorrin 3B	IC00007 + IC00004 + IC03355 + 2 IC00065 --> IC00001 + IC03731 + IC00003	weak	B	-	-	-	-	Porphyrin and chlorophyll metabolism	PP4829
IR02684	Cob(I)yrinate a,c diamide + ATP <=>Adenosyl cobyrinate a,c diamide + Pyrophosphate + Orthophosphate	IC00001 + IC03810 + IC00002 --> IC03811 + IC00009 + IC00012	well	B	-	-	-	-	Porphyrin and chlorophyll metabolism	PP1672
IR02688	Hydrogenobyrinate + 2 L-Glutamine + 2 ATP + 2 H2O <=>Hydrogenobyrinate a,c diamide + 2 Orthophosphate + 2 L-Glutamate +2 ADP	2 IC00001 + IC03730 + 2 IC00002 + 2 IC00052 --> IC03808 + 2 IC00023 + 2 IC00008 + 2 IC00009 + 2 IC00065	well	B	-	-	-	-	Porphyrin and chlorophyll metabolism	PP1673
IR02690	Adenosyl cobyrinate hexaamide + 1-Aminopropan-2-ol <=>Adenosyl cobinamide	IC02009 + IC03812 --> IC00001 + IC03813 + IC00065	well	B	-	-	-	-	Porphyrin and chlorophyll metabolism	PP1675
IR02691	Hydrogenobyrinate a,c diamide + Cobalt + ATP <=>Cob(II)yrinate a,c diamide + Orthophosphate + ADP	IC03808 + IC00001 + IC00002 + IC00144 --> IC00008 + IC00009 + IC03809	weak	B	-	-	-	-	Porphyrin and chlorophyll metabolism	PP3507
IR02695	6-Hydroxyhexanoate:NADP+ oxidoreductase	IC03561 + IC00006 --> IC03560 + IC00005 + IC00065	weak	B	-	-	-	-	Caprolactam degradation	PP2426
IR02733	Vanillate:oxygen oxidoreductase (demethylating)	IC03968 + IC00007 + IC00004 --> IC00001 + IC00003 + IC00054 + IC00189	well	B	-	-	-	-	2,4-Dichlorobenzoate degradation	( PP3736 and PP3737 )
IR02744	2-Chloroethanol + PQQ <=> Chloroacetaldehyde + PQQH2	IC00095 + IC04027 --> IC00968 + IC04028	well	B	-	-	-	-	1,2-Dichloroethane degradation	PP2674
IR02745	Chloroacetaldehyde:NAD+ oxidoreductase	IC00001 + IC00003 + IC04028 --> IC04029 + IC00004 + IC00065	well	B	-	-	-	-	1,2-Dichloroethane degradation	( PP5278 ) or ( PP2589 ) or ( PP2680 ) or ( PP5258 ) or ( PP3463 ) or ( PP0545 ) or ( PP2694 )
IR02774	Taurine, 2-oxoglutarate:O2 oxidoreductase (sulfite-forming)	IC00202 + IC00007 + IC00024 --> IC00011 + IC00036 + IC04016 + IC00079 + IC00065	well	B	-	-	-	-	Taurine and hypotaurine metabolism	( PP0169 ) or ( PP0230 )
IR02782	Acetyl-CoA:D-glucosamine-1-phosphate N-acetyltransferase	IC03581 + IC00022 --> IC02582 + IC00065 + IC00010	well	A	+	+	+	+	Aminosugars metabolism	PP5411
IR02961	4-amino-4-deoxychorismate pyruvate-lyase	IC08533 --> IC00020 + IC00439 + IC00065	well	A	+	+	+	+	Folate biosynthesis	PP1917
IR02979	(3S)-3-Hydroxyacyl-CoA:NAD+ oxidoreductase	IC07020 + IC00003 --> IC00004 + IC07021 + IC00065	well	B	-	-	-	-	Benzoate degradation via CoA ligation	( PP2136 ) or ( PP2047 ) or ( PP0302 ) or ( PP2214 )
RR03001	2-dehydro-3-deoxy-D-gluconate-6-phosphateD-glyceraldehyde-3-phosphate-lyase	IC02682 <==> IC00100 + IC00020	well	A	-	-	-	-	Pentose phosphate pathway,Pentose and glucuronate interconversions	PP1024
RR03004	D-galactarate hydro-lyase	IC00644 <==> IC00001 + IC00506	weak	A	-	-	-	-	Ascorbate and aldarate metabolism	PP3601
IR03012	Benzoate + NADH + H+ + Oxygen <=>1,6-Dihydroxy-cis-2,4-cyclohexadiene-1-carboxylic acid + NAD+	IC00004 + IC00007 + IC00148 + 2 IC00065 --> IC03668 + IC00003	well	A	-	-	-	-	Benzoate degradation via hydroxylation,Benzoate degradation via CoA ligation	( PP3161 and PP3162 )
RR03016	Undecaprenyl-diphosphate phosphohydrolase	IC00001 + IC02202 <==> IC00009 + IC00280 + IC00065	weak	A	+	+	+	+	Peptidoglycan biosynthesis	PP2862
RR03017	UDPMurAc(oyl-L-Ala-D-gamma-Glu-L-Lys-D-Ala-D-Ala):undecaprenyl-phosphate phospho-N-acetylmuramoyl-pentapeptide-transferase	IC02903 + IC00280 <==> IC03420 + IC00089	well	B	-	-	-	-	Peptidoglycan biosynthesis	PP1334
RR03018	UDPMurAc(oyl-L-Ala-D-gamma-Glu-L-Lys-D-Ala-D-Ala):undecaprenyl-phosphate phospho-N-acetylmuramoyl-pentapeptide-transferase	IC00280 + IC02828 <==> IC02907 + IC00089	well	B	-	-	-	-	Peptidoglycan biosynthesis	PP1334
RR03019	UDPMurAc(oyl-L-Ala-D-gamma-Glu-L-Lys-D-Ala-D-Ala):undecaprenyl-phosphate phospho-N-acetylmuramoyl-pentapeptide-transferase	IC02927 + IC00280 <==> IC03428 + IC00089	well	A	+	+	+	+	Peptidoglycan biosynthesis	PP1334
IR03020	1-Hydroxy-2-naphthoate + NADH + H+ + Oxygen <=>Naphthalene-1,2-diol + CO2 + NAD+ + H2O	IC02015 + IC00007 + IC00004 + IC00065 --> IC00011 + IC00001 + IC00003 + IC01904	well	B	-	-	-	-	Nitrobenzene degradation	PP3944
IR03021	CTP: 2-C-Methyl-D-erythritol 4-phosphate cytidylyltransferase	IC00051 + IC00065 + IC08607 --> IC08608 + IC00012	well	B	-	-	-	-	Biosynthesis of steroids	PP1614
IR03022	ATP: 4-(Cytidine 5'-diphospho)-2-C-methyl-D-erythritol2-phosphotransferase	IC08608 + IC00002 --> IC00008 + IC08609 + IC00065	well	B	-	-	-	-	Biosynthesis of steroids	PP0723
IR03023	1-Deoxy-D-xylulose-5-phosphate pyruvate-lyase (carboxylating)	IC00100 + IC00020 + IC00065 --> IC08610 + IC00011	well	B	-	-	-	-	Biosynthesis of steroids	PP0527
IR03024	2-Phospho-4-(cytidine 5'-diphospho)-2-C-methyl-D-erythritolCMP-lyase (cyclizing)	IC08609 --> IC08622 + IC00046	weak	B	-	-	-	-	Biosynthesis of steroids	PP1618
IR03030	ATP + D-Glycero-D-manno-heptose 1-phosphate <=> Pyrophosphate +ADP-D-glycero-D-manno-heptose	IC05073 + IC00002 + IC00065 --> IC03728 + IC00012	well	A	+	+	+	+	Lipopolysaccharide biosynthesis	PP4934
IR03031	Sedoheptulose 7-phosphate <=> D-Glycero-D-manno-heptose 7-phosphate	IC00230 --> IC05071	well	A	+	+	+	+	Lipopolysaccharide biosynthesis	PP1323
IR03032	ATP + D-Glycero-D-manno-heptose 7-phosphate <=> ADP +D-Glycero-D-manno-heptose 1,7-bisphosphate	IC00002 + IC05071 --> IC08637 + IC00008 + IC00065	well	A	+	+	+	+	Lipopolysaccharide biosynthesis	PP4934
IR03033	D-Glycero-D-manno-heptose 1,7-bisphosphate + H2O <=>D-Glycero-D-manno-heptose 1-phosphate + Orthophosphate	IC00001 + IC08637 --> IC05073 + IC00009	not	A	+	+	+	+	Lipopolysaccharide biosynthesis
RR03047	MurAc(oyl-L-Ala-D-gamma-Glu-L-Lys-D-Ala-D-Ala)-diphospho-undecaprenol + UDP-N-acetyl-D-glucosamine <=> Undecaprenyl-diphospho-N-acetylmuramoyl-(N-acetylglucosamine)-L-alanyl-gamma-D-glutamyl-L-lysyl-D-alanyl-D-alanine + UDP	IC02907 + IC00037 <==> IC03425 + IC00065 + IC00014	well	B	-	-	-	-	Peptidoglycan biosynthesis	PP1337
RR03159	Cobalt-precorrin 3 + S-Adenosyl-L-methionine <=>Cobalt-precorrin 4 + S-Adenosyl-L-homocysteine	IC00017 + IC08687 <==> IC00019 + IC08688	well	B	-	-	-	-	Porphyrin and chlorophyll metabolism	PP4826
RR03160	cobalt-precorrin-4 methyltransferase	IC00017 + IC08688 <==> IC08689 + IC00065 + IC00019	well	B	-	-	-	-	Porphyrin and chlorophyll metabolism	PP3410
RR03162	Cobalt-precorrin 6 + NADPH + H+ <=> Cobalt-dihydro-precorrin 6 +NADP+	IC00005 + IC08690 + IC00065 <==> IC08691 + IC00006	well	B	-	-	-	-	Porphyrin and chlorophyll metabolism	PP4832
RR03164	Cobalt-precorrin 8 <=> Cobyrinate	IC08693 <==> IC03356	well	B	-	-	-	-	Porphyrin and chlorophyll metabolism	PP4828
RR03182	4-(phosphonooxy)threonine:NAD oxidoreductase	IC00003 + IC03531 + IC00065 <==> IC00011 + IC00004 + IC08767	well	B	-	-	-	-	Vitamin B6 metabolism	PP0402
IR03226	2-C-Methyl-D-erythritol 2,4-cyclodiphosphate + 2 H+ <=>1-Hydroxy-2-methyl-2-butenyl 4-diphosphate + H2O	IC08622 + IC00065 --> IC00001 + IC08935	well	B	-	-	-	-	Biosynthesis of steroids	PP0853
IR03227	1-Hydroxy-2-methyl-2-butenyl 4-diphosphate + 2 H+ <=>Isopentenyl diphosphate + H2O	IC00004 + IC08935 + IC00065 --> IC00001 + IC00003 + IC00111	well	B	-	-	-	-	Biosynthesis of steroids	PP0606
RR03255	L-Allothreonine acetaldehyde-lyase	IC03214 <==> IC00033 + IC00069	well	B	-	-	-	-	Glycine, serine and threonine metabolism	PP0321
IR03345	Aldehyde:NAD+ oxidoreductase	IC00001 + IC00003 + IC01665 --> IC00004 + IC00065 + IC09040	well	B	-	-	-	-	Limonene and pinene degradation	( PP5278 ) or ( PP2589 ) or ( PP2680 ) or ( PP5258 ) or ( PP3463 ) or ( PP0545 ) or ( PP2694 )
IR03386	cis-2-Methyl-5-isopropylhexa-2,5-dienoyl-CoA hydro-lyase	IC00001 + IC09062 --> IC09063	well	B	-	-	-	-	Limonene and pinene degradation	( PP2136 ) or ( PP3283 ) or ( PP3491 ) or ( PP2217 ) or ( PP4066 ) or ( PP1412 ) or ( PP1845 ) or ( PP4030 )
IR03387	trans-2-Methyl-5-isopropylhexa-2,5-dienoyl-CoA hydro-lyase	IC00001 + IC09061 --> IC09063	well	B	-	-	-	-	Limonene and pinene degradation	( PP2136 ) or ( PP3283 ) or ( PP3491 ) or ( PP2217 ) or ( PP4066 ) or ( PP1412 ) or ( PP1845 ) or ( PP4030 )
IR03420	di-trans,poly-cis-Decaprenyl-diphosphate:isopentenyl-diphosphateundecaprenylcistransferase	IC08534 + 7 IC00111 --> 7 IC00012 + IC02753	well	B	-	-	-	-	Terpenoid biosynthesis	PP1595
IR03486	dTDPglucose <=> 4,6-Dideoxy-4-oxo-dTDP-D-glucose + H2O	IC00617 --> IC09024 + IC00001	well	B	-	-	-	-	Streptomycin biosynthesis,Polyketide sugar unit biosynthesis,Biosynthesis of vancomycin group antibiotics	PP1785
RR03487	4,6-Dideoxy-4-oxo-dTDP-D-glucose <=>dTDP-4-dehydro-6-deoxy-L-mannose	IC09024 <==> IC00512	well	B	-	-	-	-	Streptomycin biosynthesis,Polyketide sugar unit biosynthesis	( PP0265 ) or ( PP1782 )
IR03493	Adenosylcobyric acid:(R)-1-aminopropan-2-yl phosphate ligase	IC02517 + IC03812 + IC00002 --> IC00008 + IC00009 + 5 IC00065 + IC03814	well	B	-	-	-	-	Porphyrin and chlorophyll metabolism	PP1675
IR03497	ATP:pyridoxal 5'-phosphotransferase	IC00207 + IC00002 --> IC00008 + IC00016 + IC00065	well	A	-	-	-	-	Vitamin B6 metabolism	PP5357
IR03500	S-Adenosyl-L-methionine carboxy-lyase	IC00017 + IC00065 --> IC00825 + IC00011	not	A	+	+	+	+	Methionine metabolism,Arginine and proline metabolism
IR03504	AMP phosphoribohydrolase	IC00018 + IC00001 --> IC00125 + IC00099	well	A	-	-	-	-	Purine metabolism	PP4779
IR03505	Adenosine 5'-monophosphate phosphohydrolase	IC00018 + IC00001 --> IC00009 + IC00175	well	A	-	-	-	-	Purine metabolism	( PP1414 ) or ( PP1620 ) or ( PP2531 )
IR03510	Adenosine 3',5'-bisphosphate 3'(2')-phosphohydrolase	IC00001 + IC00045 --> IC00018 + IC00009	not	A	+	+	+	+	Not assigned
RR03512	AMP:pyrophosphate phosphoribosyltransferase	IC00018 + IC00012 <==> IC00125 + IC00101	well	A	+	+	+	+	Purine metabolism	PP4266
RR03514	S-Adenosyl-L-homocysteine hydrolase	IC00001 + IC00019 <==> IC00132 + IC00175	not	B	-	-	-	-	Methionine metabolism
IR03518	(S)-Lactate:ferricytochrome-c 2-oxidoreductase	IC00154 + 2 IC00107 --> 2 IC00108 + IC00020 + 2 IC00065	well	B	-	-	-	-	Pyruvate metabolism	PP4736
IR03520	ATP:pyruvate,water phosphotransferase	IC00001 + IC00020 + IC00002 --> IC00018 + IC00009 + IC00059 + 2 IC00065	well	A	-	+	+	+	Pyruvate metabolism,Reductive carboxylate cycle (CO2 fixation)	PP2082
IR03527	Pyruvate:NAD+ 2-oxidoreductase (CoA-acetylating)	IC00003 + IC00020 + IC00010 --> IC00011 + IC00004 + IC00022	well	A	-	+	-	+	Alanine and aspartate metabolism,Pyruvate metabolism	( ( PP4403 ) or ( PP4187 ) or ( PP5366 ) or ( PP0554 and PP0339 and PP0555 ) or ( PP0338 ) or ( PP4404 ) or ( PP0553 ) )
IR03534	(S)-Malate:NADP+ oxidoreductase(oxaloacetate-decarboxylating)	IC00127 + IC00006 --> IC00011 + IC00020 + IC00005	well	A	-	-	-	+	Pyruvate metabolism,Carbon fixation	( PP5346 ) or ( PP5085 ) or ( PP1505 )
IR03535	Oxaloacetate carboxy-lyase	IC00032 + IC00065 --> IC00011 + IC00020	well	A	-	-	-	-	Pyruvate metabolism	( PP5346 ) or ( PP1505 )
IR03538	L-serine ammonia-lyase	IC00053 --> IC00020 + IC00065 + IC00013	well	A	-	+	-	+	Glycine, serine and threonine metabolism	( PP0987 ) or ( PP3144 ) or ( PP3191 ) or ( PP4430 ) or ( PP5149 ) or ( PP0297 ) or ( PP3446 )
RR03546	Acetyl-CoA:orthophosphate acetyltransferase	IC00009 + IC00022 <==> IC00010 + IC00188	well	B	-	-	-	-	Taurine and hypotaurine metabolism,Pyruvate metabolism	PP0774
RR03549	Acetyl adenylate:CoA ligase (AMP-forming)	IC03492 + IC00010 <==> IC00018 + IC00022 + 2 IC00065	well	A	+	+	+	+	Pyruvate metabolism	( PP4702 ) or ( PP4487 ) or ( PP2213 )
RR03551	Acetyl-CoA:acetyl-CoA C-acetyltransferase	2 IC00022 <==> IC00273 + IC00010	well	A	-	-	-	-	Fatty acid metabolism,Synthesis and degradation of ketone bodies,Valine, leucine and isoleucine degradation,Lysine degradation,Tryptophan metabolism,Pyruvate metabolism,Benzoate degradation via CoA ligation,Propanoate metabolism,Butanoate metabolism	( PP4636 ) or ( PP2051 ) or ( PP3754 ) or ( PP2215 )
IR03552	ATP:L-glutamate 5-phosphotransferase	IC00023 + IC00002 --> IC00008 + IC02066	well	A	-	-	-	-	Urea cycle and metabolism of amino groups	PP0691
RR03554	ATP:L-glutamate 1-phosphotransferase	IC00023 + IC00002 + 2 IC00065 <==> IC00008 + IC03348	not	A	-	-	-	-	Not assigned
RR03555	UDP-N-acetyl-D-glucosamine 2-epimerase	IC00037 <==> IC00847	well	B	-	-	-	-	Aminosugars metabolism	PP1811
IR03559	GTP 7,8-8,9-dihydrolase	IC00001 + IC00038 + 4 IC00065 --> IC03448	well	A	-	-	-	-	Folate biosynthesis	( PP1823 ) or ( PP2512 )
IR03560	ATP:GTP 3'-pyrophosphotransferase	IC00038 + IC00002 --> IC00018 + IC02711 + IC00065	well	A	-	-	-	-	Purine metabolism	PP1656
IR03564	GTP pyrophosphate-lyase (cyclizing)	IC00038 + IC00065 --> IC00688 + IC00012	well	B	-	-	-	-	Purine metabolism	PP5222
IR03569	L-Lysine:oxygen 2-oxidoreductase (decarboxylating)	IC00007 + IC00039 --> IC00011 + IC00001 + IC00718 + IC00065	well	A	-	-	-	-	Lysine degradation	PP0383
IR03570	meso-2,6-Diaminoheptanedioate carboxy-lyase	IC00507 + IC00065 --> IC00011 + IC00039	well	A	+	+	+	+	Lysine biosynthesis	( PP2077 ) or ( PP5227 )
IR03576	Glutathione + H2O <=> Cys-Gly + L-Glutamate	IC00001 + IC00042 --> IC00023 + IC00999	well	A	-	-	-	-	Glutathione metabolism	( PP4659 ) or ( PP3535 )
IR03577	gamma-L-Glutamyl-L-cysteine:glycine ligase (ADP-forming)	IC00500 + IC00002 + IC00033 --> IC00008 + IC00009 + IC00042 + IC00065	well	A	-	-	-	-	Glutamate metabolism,Glutathione metabolism	PP4993
RR03582	Isopentenyl-diphosphate delta3-delta2-isomerase	IC00111 <==> IC00194	not	B	-	-	-	-	Biosynthesis of steroids,Terpenoid biosynthesis
IR03583	Inosine 5'-monophosphate phosphohydrolase	IC00001 + IC00112 --> IC00239 + IC00009	well	B	-	-	-	-	Purine metabolism	( PP1414 ) or ( PP1620 ) or ( PP2531 )
IR03586	IMP:NAD+ oxidoreductase	IC00001 + IC00112 + IC00003 --> IC00491 + IC00004 + IC00065	well	A	-	+	-	+	Purine metabolism	PP1031
RR03588	IMP:pyrophosphate phosphoribosyltransferase	IC00112 + IC00012 <==> IC00218 + IC00101	weak	A	-	-	-	-	Purine metabolism	PP0747
IR03590	IMP:L-aspartate ligase (GDP-forming)	IC00112 + IC00038 + IC00041 --> IC00009 + IC02339 + IC00031 + 2 IC00065	well	A	+	+	+	+	Purine metabolism,Alanine and aspartate metabolism	PP4889
RR03591	ATP:nucleoside-diphosphate phosphatransferase	IC00170 + IC00002 <==> IC00008 + IC00113	well	A	+	+	+	+	Purine metabolism	PP0849
IR03599	Methanol + PQQ <=> PQQH2 + Formaldehyde	IC00114 + IC00095 --> IC00968 + IC00054	well	A	-	-	-	-	Methane metabolism	PP2674
IR03607	Putrescine:2-oxoglutarate aminotransferase	IC00024 + IC00116 --> IC00023 + IC00429	well	A	-	-	-	-	Urea cycle and metabolism of amino groups	PP4223
IR03609	Agmatine amidinohydrolase	IC00001 + IC00147 --> IC00071 + IC00116	well	A	-	-	-	-	Arginine and proline metabolism	( PP2196 ) or ( PP4523 )
IR03610	L-Histidinol:NAD+ oxidoreductase	IC00001 + 2 IC00003 + IC00633 --> 2 IC00004 + IC00117 + 3 IC00065	well	A	+	+	+	+	Not assigned	PP0966
IR03617	L-Histidine carboxy-lyase	IC00117 --> IC00011 + IC00307	weak	B	-	-	-	-	Histidine metabolism	PP2552
IR03618	L-Histidine ammonia-lyase	IC00117 --> IC00571 + IC00957	well	A	-	-	-	-	Histidine metabolism,Nitrogen metabolism	PP5032
IR03622	O-Acetyl-L-homoserine acetate-lyase (adding methanethiol)	IC00231 + IC00779 --> IC00029 + IC00132 + IC00065	well	A	+	+	+	+	Methionine metabolism	( PP0659 ) or ( PP2528 )
IR03632	4-Hydroxybenzoate,NADH:oxygen oxidoreductase (3-hydroxylating)	IC00133 + IC00007 + IC00005 + IC00065 --> IC00001 + IC00189 + IC00006	well	A	-	-	-	-	Benzoate degradation via hydroxylation,2,4-Dichlorobenzoate degradation	PP3537
RR03636	4-Hydroxybenzoate + Pyruvate <=> Chorismate	IC00133 + IC00020 <==> IC00208	well	A	-	-	-	-	Ubiquinone biosynthesis	PP5317
RR03641	D-Glycerate:NADP+ 2-oxidoreductase	IC00003 + IC00215 <==> IC00141 + IC00004 + IC00065	well	B	-	-	-	-	Glycine, serine and threonine metabolism,Glyoxylate and dicarboxylate metabolism	( PP4300 ) or ( PP0762 )
IR03645	Hydroxypyruvate ketol-isomerase	IC00141 --> IC00830	well	B	-	-	-	-	Glyoxylate and dicarboxylate metabolism	PP4298
IR03646	ATP:carbamate phosphotransferase	IC01087 + IC00002 --> IC00008 + IC00142 + IC00065	well	B	-	-	-	-	Nitrogen metabolism	PP0999
IR03648	Carbamoyl-phosphate:L-aspartate carbamoyltransferase	IC00041 + IC00142 --> IC00009 + IC00065 + IC00338	well	A	+	+	+	+	Pyrimidine metabolism,Alanine and aspartate metabolism	PP4998
RR03649	Carbamoyl-phosphate:L-ornithine carbamoyltransferase	IC00062 + IC00142 <==> IC00268 + IC00009 + IC00065	well	A	+	+	+	+	Urea cycle and metabolism of amino groups,Arginine and proline metabolism	( PP1079 ) or ( PP1000 )
IR03651	Methylthioadenosine methylthioribohydrolase	IC00001 + IC00143 --> IC01953 + IC00125	weak	A	+	+	+	+	Methionine metabolism,Arginine and proline metabolism	PP3254
RR03658	L-Valine:NAD+ oxidoreductase(deaminating)	IC00001 + IC00003 + IC00151 <==> IC00004 + IC00121 + IC00957 + IC00065	well	A	+	+	+	+	Valine, leucine and isoleucine biosynthesis	PP4617
RR03664	D-Glucuronolactone lactonohydrolase	IC00001 + IC01715 <==> IC00159 + IC00065	not	B	-	-	-	-	Ascorbate and aldarate metabolism
IR03667	ATP:cob(I)alamin Co-beta-adenosyltransferase	IC00001 + IC00002 + IC00627 --> IC00009 + IC00012 + IC00161	well	B	-	-	-	-	Porphyrin and chlorophyll metabolism	PP1672
RR03675	ATP:3-phospho-D-glycerate 1-phosphotransferase	IC00163 + IC00002 <==> IC00008 + IC00195	well	A	-	+	+	+	Glycolysis / Gluconeogenesis,Carbon fixation	PP4963
RR03676	3-Phospho-D-glycerate:NAD+ 2-oxidoreductase	IC00163 + IC00003 <==> IC02038 + IC00004 + IC00065	well	A	+	+	+	+	Glycine, serine and threonine metabolism	( PP5155 ) or ( PP2533 )
IR03677	ATP:(R)-glycerate 3-phosphotransferase	IC00215 + IC00002 --> IC00163 + IC00008 + IC00065	weak	A	-	-	-	-	Glycine, serine and threonine metabolism,Glycerolipid metabolism,Glyoxylate and dicarboxylate metabolism	PP3178
RR03681	2-Phospho-D-glycerate 2,3-phosphomutase	IC00477 <==> IC00163	well	A	-	-	+	+	Glycolysis / Gluconeogenesis	( PP1777 ) or ( PP3578 ) or ( PP5056 ) or ( PP5288 )
IR03690	6-Phospho-D-gluconate:NADP+ 2-oxidoreductase (decarboxylating)	IC00278 + IC00006 --> IC00165 + IC00011 + IC00005	well	A	-	+	-	-	Pentose phosphate pathway	PP4043
RR03691	D-Ribulose-5-phosphate 3-epimerase	IC00165 <==> IC00190	well	A	-	+	-	+	Pentose phosphate pathway,Pentose and glucuronate interconversions,Carbon fixation	PP0415
RR03692	D-Arabinose-5-phosphate ketol-isomerase	IC00805 <==> IC00165	weak	A	+	+	+	+	Not assigned	PP0957
IR03694	D-Altronate hydro-lyase	IC00598 --> IC00001 + IC00169	weak	B	-	-	-	-	Pentose and glucuronate interconversions	PP2834
IR03695	ATP:2-dehydro-3-deoxy-D-gluconate 6-phosphotransferase	IC00169 + IC00002 --> IC00008 + IC02682 + IC00065	well	B	-	-	-	-	Pentose phosphate pathway,Pentose and glucuronate interconversions	PP3378
RR03698	ATP:AMP phosphotransferase	IC00288 + IC00002 <==> IC00008 + IC00170	well	B	-	-	-	-	Purine metabolism	PP1506
IR03708	Adenosine aminohydrolase	IC00001 + IC00175 --> IC00239 + IC00013	well	B	-	-	-	-	Purine metabolism	PP0591
IR03716	Thymidylate 5'-phosphohydrolase	IC00292 + IC00001 --> IC00009 + IC00177	well	B	-	-	-	-	Pyrimidine metabolism	( PP1414 ) or ( PP1620 ) or ( PP2531 )
IR03724	D-Glutamine amidohydrolase	IC00001 + IC00600 --> IC00179 + IC00065 + IC00013	well	B	-	-	-	-	D-Glutamine and D-glutamate metabolism,Nitrogen metabolism	PP2453
RR03757	3-Dehydroshikimate hydro-lyase	IC01696 <==> IC00001 + IC00189	well	A	-	-	-	-	Phenylalanine, tyrosine and tryptophan biosynthesis	( PP2407 ) or ( PP3003 ) or ( PP0560 )
IR03761	Protocatechuate:oxygen 3,4-oxidoreductase (decyclizing)	IC00007 + IC00189 --> IC00842 + 2 IC00065	well	A	-	-	-	-	Benzoate degradation via hydroxylation,2,4-Dichlorobenzoate degradation	( PP4656 and PP4655 )
IR03762	Protocatechuate:oxygen 4,5-oxidoreductase (decyclizing)	IC00007 + IC00189 + IC00065 --> IC02705	weak	B	-	-	-	-	Benzoate degradation via hydroxylation,2,4-Dichlorobenzoate degradation	PP2518
RR03769	Sedoheptulose-7-phosphate:D-glyceraldehyde-3-phosphateglycolaldehyde transferase	IC00100 + IC00230 <==> IC00190 + IC00099	well	A	-	+	-	+	Pentose phosphate pathway,Carbon fixation	PP4965
RR03774	4-Aminobutanoate:2-oxoglutarate aminotransferase	IC00275 + IC00024 <==> IC00191 + IC00023	well	A	-	-	-	-	Glutamate metabolism,Butanoate metabolism	PP0214
IR03777	4-Methyl-2-oxopentanoate:NAD+ oxidoreductase(CoA-mehtylpropanoylating)	IC00003 + IC00192 + IC00010 --> IC01856 + IC00011 + IC00004	well	A	-	-	-	-	Valine, leucine and isoleucine degradation	( PP4404 and PP4401 and PP4402 and PP4403 )
IR03784	S-Adenosylmethioninamine:putrescine 3-aminopropyltransferase	IC00825 + IC00116 --> IC00258 + IC00143 + IC00065	not	A	+	+	+	+	Urea cycle and metabolism of amino groups,Methionine metabolism,Arginine and proline metabolism
IR03796	2-Oxoadipate:lipoamde 2-oxidoreductase(decarboxylating andacceptor-succinylating)	IC00263 + IC00003 + IC00010 --> IC00011 + IC00409 + IC00004 + 2 IC00065	well	A	-	-	-	-	Tryptophan metabolism	PP4189
IR03797	L-Citrulline:L-aspartate ligase (AMP-forming)	IC00268 + IC00002 + IC00041 --> IC00018 + IC00012 + IC00065 + IC02126	well	A	+	+	+	+	Urea cycle and metabolism of amino groups,Alanine and aspartate metabolism,Arginine and proline metabolism	PP1088
IR03809	2'-Deoxyguanosine 5'-monophosphate phosphohydrolase	IC00001 + IC00290 --> IC00009 + IC00271	well	B	-	-	-	-	Purine metabolism	( PP1414 ) or ( PP1620 ) or ( PP2531 )
RR03815	(S)-3-Hydroxybutanoyl-CoA:NAD+ oxidoreductase	IC00003 + IC00829 <==> IC00004 + IC00273 + IC00065	well	A	-	-	-	-	Fatty acid metabolism,Lysine degradation,Tryptophan metabolism,Butanoate metabolism	( PP2136 ) or ( PP2047 ) or ( PP0302 ) or ( PP2214 )
IR03821	D-Galacturonate ketol-isomerase	IC00274 --> IC00432	not	B	-	-	-	-	Pentose and glucuronate interconversions
RR03822	L-Aspartate-4-semialdehyde:NADP+ oxidoreductase (phosphorylating)	IC00009 + IC00341 + IC00006 <==> IC01950 + IC00005 + IC00065	well	A	+	+	+	+	Glycine, serine and threonine metabolism,Lysine biosynthesis	( PP1992 ) or ( PP1989 )
IR03823	L-Aspartate-4-semialdehyde hydro-lyase (adding pyruvate andcyclizing)	IC00341 + IC00020 --> IC02093 + 2 IC00001 + IC00065	well	A	+	+	+	+	Lysine biosynthesis	( PP1257 ) or ( PP2036 ) or ( PP1237 )
RR03830	alpha-D-Ribose 1-phosphate 1,6-phosphomutase	IC00342 <==> IC00099	well	B	-	-	-	-	Not assigned	( PP1777 ) or ( PP3578 ) or ( PP5288 )
RR03873	ATP:nicotinamide-nucleotide adenylyltransferase	IC00859 + IC00002 + IC00065 <==> IC00630 + IC00012	weak	A	+	+	+	+	Nicotinate and nicotinamide metabolism	PP4810
IR03879	L-Histidinol-phosphate phosphohydrolase	IC00001 + IC00795 --> IC00009 + IC00633	not	A	+	+	+	+	Histidine metabolism
IR03881	ATP:pantothenate 4'-phosphotransferase	IC00002 + IC00636 --> IC00008 + IC02174 + IC00065	not	A	+	+	+	+	Pantothenate and CoA biosynthesis
RR03886	(S)-3-Hydroxybutanoyl-CoA hydro-lyase	IC00829 <==> IC00001 + IC00642	well	A	-	-	-	-	Fatty acid metabolism,Lysine degradation,Tryptophan metabolism,Butanoate metabolism	( PP2136 ) or ( PP3283 ) or ( PP3491 ) or ( PP2217 ) or ( PP4066 ) or ( PP1412 ) or ( PP1845 ) or ( PP4030 )
RR03894	ATP:pantetheine-4'-phosphate adenylyltransferase	IC00002 + IC00065 + IC00822 <==> IC00012 + IC00647	well	A	+	+	+	+	Pantothenate and CoA biosynthesis	PP5123
RR03900	3-Hydroxypropionyl-CoA hydro-lyase	IC03310 <==> IC00001 + IC00655	well	B	-	-	-	-	beta-Alanine metabolism,Propanoate metabolism	( PP2136 ) or ( PP3283 ) or ( PP3491 ) or ( PP2217 ) or ( PP4066 ) or ( PP1412 ) or ( PP1845 ) or ( PP4030 )
RR03941	Propanoyl-CoA:acetyl-CoA C-acyltransferase	IC00084 + IC01224 <==> IC03180 + IC00010	well	B	-	-	-	-	Bile acid biosynthesis	( PP3280 ) or ( PP2137 ) or ( PP0582 )
IR03952	Lauroyl-CoA:(acceptor) 2,3-oxidoreductase	IC00015 + IC01245 --> IC00964 + IC02029	weak	B	-	-	-	-	Fatty acid metabolism	( PP2437 ) or ( PP2793 ) or ( PP1893 )
IR03959	(5-Glutamyl)-peptide:amino-acid 5-glutamyltransferase	IC00001 + IC01444 --> IC00245 + IC03470	well	B	-	-	-	-	Arachidonic acid metabolism	( PP4659 ) or ( PP3535 )
IR03961	(S)-Methylmalonate semialdehyde:NAD+ oxidoreductase	IC03500 + IC00001 + IC00003 --> IC00004 + IC01447 + IC00065	well	B	-	-	-	-	Valine, leucine and isoleucine degradation	( PP5278 ) or ( PP2589 ) or ( PP2680 ) or ( PP5258 ) or ( PP3463 ) or ( PP0545 ) or ( PP2694 )
IR03964	Mg-protoporphyrin IX magnesium-lyase	IC00001 + IC00002 + IC00248 + IC01455 --> IC00008 + IC00009 + IC00065 + IC02190	well	B	-	-	-	-	Porphyrin and chlorophyll metabolism	( PP3505 and PP3506 )
IR03994	Imidazole acetaldehyde:NAD+ oxidoreductase	IC00001 + IC00003 + IC02987 --> IC01806 + IC00004 + IC00065	well	B	-	-	-	-	Histidine metabolism	( PP5278 ) or ( PP2589 ) or ( PP2680 ) or ( PP5258 ) or ( PP3463 ) or ( PP0545 ) or ( PP2694 )
IR04010	5'-Phosphoribosylformylglycinamide:L-glutamine amido-ligase(ADP-forming)	IC00001 + IC00002 + IC02646 + IC00052 --> IC00023 + IC00008 + IC00009 + IC02793 + IC00065	well	A	+	+	+	+	Purine metabolism	PP1037
RR04012	N-Succinyl-L-2,6-diaminoheptanedioate:2-ocoglytarateamino-transferase	IC02669 + IC00024 <==> IC00023 + IC02695	well	A	+	+	+	+	Lysine biosynthesis	PP1588
IR04028	3alpha,7alpha-Dihydroxy-5beta-cholestan-26-al:NAD+ oxidoreductase	IC00001 + IC00003 + IC03160 --> IC02742 + IC00004 + IC00065	well	B	-	-	-	-	Bile acid biosynthesis	( PP5278 ) or ( PP2589 ) or ( PP2680 ) or ( PP5258 ) or ( PP3463 ) or ( PP0545 ) or ( PP2694 )
IR04030	ATP:4-amino-2-methyl-5-phosphomethylpyrimidine phosphotransferase	IC02744 + IC00002 --> IC00008 + IC02858	well	B	-	-	-	-	Thiamine metabolism	PP4782
RR04042	Propanoyl-CoA:acetyl-CoA C-acyltransferase	IC00084 + IC03093 <==> IC02797 + IC00010	well	B	-	-	-	-	Bile acid biosynthesis	( PP3280 ) or ( PP2137 ) or ( PP0582 )
IR04043	3alpha,7alpha-Dihydroxy-5beta-cholestanoyl-CoA + FAD <=>3alpha,7alpha-Dihydroxy-5beta-cholest-24-enoyl-CoA + FADH2	IC00015 + IC02797 --> IC00964 + IC03162	well	B	-	-	-	-	Bile acid biosynthesis	( PP3492 ) or ( PP2216 ) or ( PP0370 ) or ( PP0368 ) or ( PP3725 )
IR04044	UDP-N-acetylmuramoyl-L-alanyl-D-glutamyl-meso-2,6-diaminoheptanedioate:D-alanyl-D-alanine ligase(ADP-forming)	IC00721 + IC00002 + IC02923 --> IC02927 + IC00008 + IC00009 + IC00065	well	A	+	+	+	+	Lysine biosynthesis,Peptidoglycan biosynthesis	PP1333
IR04050	2-Amino-4-hydroxy-6-(erythro-1,2,3-trihydroxypropyl)dihydropteridine triphosphate + H2O <=>Dihydroneopterin phosphate + Pyrophosphate	IC00001 + IC02932 --> IC03451 + IC00012 + IC00065	not	A	+	+	+	+	Folate biosynthesis
IR04052	N-(5'-Phospho-D-ribosylformimino)-5-amino-1-(5''-phospho-D-ribosyl)-4-imidazolecarboxamide ketol-isomerase	IC02933 --> IC02941	well	A	+	+	+	+	Histidine metabolism	PP0292
IR04056	(S)-2-Aceto-2-hydroxybutanoate pyruvate-lyase (carboxylating)	IC02983 + IC00092 --> IC03501 + IC00055	well	A	+	+	+	+	Valine, leucine and isoleucine biosynthesis	( ( PP4679 and PP4680 ) or ( PP1157 ) or ( PP3365 ) or ( PP1394 ) )
RR04084	(S)-3-Hydroxyhexadecanoyl-CoA:NAD+ oxidoreductase	IC00003 + IC03044 <==> IC00004 + IC03045 + IC00065	well	B	-	-	-	-	Fatty acid metabolism	( PP2136 ) or ( PP2047 ) or ( PP0302 ) or ( PP2214 )
RR04085	(S)-3-Hydroxyhexadecanoyl-CoA hydro-lyase	IC03044 <==> IC00001 + IC03057	well	B	-	-	-	-	Fatty acid metabolism	( PP2136 ) or ( PP3283 ) or ( PP3491 ) or ( PP2217 ) or ( PP4066 ) or ( PP1412 ) or ( PP1845 ) or ( PP4030 )
RR04086	(S)-3-Hydroxytetradecanoyl-CoA hydro-lyase	IC03046 <==> IC00001 + IC03058	well	B	-	-	-	-	Fatty acid metabolism	( PP2136 ) or ( PP3283 ) or ( PP3491 ) or ( PP2217 ) or ( PP4066 ) or ( PP1412 ) or ( PP1845 ) or ( PP4030 )
RR04087	(S)-3-Hydroxydodecanoyl-CoA:NAD+ oxidoreductase	IC00003 + IC03047 <==> IC03048 + IC00004 + IC00065	well	B	-	-	-	-	Fatty acid metabolism	( PP2136 ) or ( PP2047 ) or ( PP0302 ) or ( PP2214 )
RR04088	Decanoyl-CoA:acetyl-CoA C-acyltransferase	IC03059 + IC00022 <==> IC03048 + IC00010	well	B	-	-	-	-	Fatty acid metabolism	( PP3280 ) or ( PP2137 ) or ( PP0582 )
RR04089	(S)-Hydroxydecanoyl-CoA:NAD+ oxidoreductase	IC03049 + IC00003 <==> IC03050 + IC00004 + IC00065	well	B	-	-	-	-	Fatty acid metabolism	( PP2136 ) or ( PP2047 ) or ( PP0302 ) or ( PP2214 )
RR04090	(S)-Hydroxydecanoyl-CoA hydro-lyase	IC03049 <==> IC00001 + IC03060	well	B	-	-	-	-	Fatty acid metabolism	( PP2136 ) or ( PP3283 ) or ( PP3491 ) or ( PP2217 ) or ( PP4066 ) or ( PP1412 ) or ( PP1845 ) or ( PP4030 )
RR04091	(S)-Hydroxyoctanoyl-CoA:NAD+ oxidoreductase	IC00003 + IC03051 <==> IC03052 + IC00004 + IC00065	well	B	-	-	-	-	Fatty acid metabolism	( PP2136 ) or ( PP2047 ) or ( PP0302 ) or ( PP2214 )
RR04092	(S)-Hydroxyoctanoyl-CoA hydro-lyase	IC03051 <==> IC00001 + IC03061	well	B	-	-	-	-	Fatty acid metabolism	( PP2136 ) or ( PP3283 ) or ( PP3491 ) or ( PP2217 ) or ( PP4066 ) or ( PP1412 ) or ( PP1845 ) or ( PP4030 )
RR04093	Hexanoyl-CoA:acetyl-CoA C-acyltransferase	IC03055 + IC00022 <==> IC03052 + IC00010	well	B	-	-	-	-	Fatty acid metabolism	( PP3280 ) or ( PP2137 ) or ( PP0582 )
RR04094	(S)-Hydroxyhexanoyl-CoA:NAD+ oxidoreductase	IC00003 + IC03053 <==> IC00004 + IC00065 + IC03054	well	B	-	-	-	-	Fatty acid metabolism	( PP2136 ) or ( PP2047 ) or ( PP0302 ) or ( PP2214 )
RR04095	(S)-Hydroxyhexanoyl-CoA hydro-lyase	IC03053 <==> IC00001 + IC03056	well	B	-	-	-	-	Fatty acid metabolism	( PP2136 ) or ( PP3283 ) or ( PP3491 ) or ( PP2217 ) or ( PP4066 ) or ( PP1412 ) or ( PP1845 ) or ( PP4030 )
RR04096	Hexanoyl-CoA:NAD+ trans-2-oxidoreductase	IC03055 + IC00003 <==> IC00004 + IC03056 + IC00065	weak	B	-	-	-	-	Not assigned	PP4948
IR04100	Decanoyl-CoA:(acceptor) 2,3-oxidoreductase	IC00015 + IC03059 --> IC00964 + IC03060	weak	B	-	-	-	-	Fatty acid metabolism	( PP2437 ) or ( PP2793 ) or ( PP1893 )
IR04106	Selenomethionine methanethiol-lyase (deaminating)	IC00001 + IC03092 --> IC03335 + IC00065 + IC00013 + IC00092	well	B	-	-	-	-	Selenoamino acid metabolism	PP1308
IR04107	ATP:L-methione S-adenosyltransferase	IC00001 + IC03092 + IC00002 + IC00065 --> IC00009 + IC00012 + IC03326	well	B	-	-	-	-	Selenoamino acid metabolism	PP4967
RR04118	Propanoyl-CoA:acetyl-CoA C-acyltransferase	IC00084 + IC03174 <==> IC03164 + IC00010	well	B	-	-	-	-	Bile acid biosynthesis	( PP3280 ) or ( PP2137 ) or ( PP0582 )
RR04152	3,4-Dihydroxyphenylethyleneglycol:NAD+ oxidoreductase	IC03240 + IC00003 <==> IC00004 + IC03241 + IC00065	well	B	-	-	-	-	Tyrosine metabolism	( PP1616 ) or ( PP3839 )
IR04157	5-Hydroxyindoleacetaldehyde:NAD+ oxidoreductase	IC00001 + IC00003 + IC03279 --> IC00004 + IC03280 + IC00065	well	B	-	-	-	-	Tryptophan metabolism	( PP5278 ) or ( PP2589 ) or ( PP2680 ) or ( PP5258 ) or ( PP3463 ) or ( PP0545 ) or ( PP2694 )
RR04161	ATP:sulfate adenylyltransferase	IC00002 + IC00065 + IC03330 <==> IC00012 + IC03322	well	B	-	-	-	-	Selenoamino acid metabolism	( PP1304 and PP1303 )
IR04162	Selenocystathionine Lysteine-lyase (deaminating)	IC00001 + IC03332 --> IC00065 + IC00013 + IC03323 + IC00092	well	B	-	-	-	-	Selenoamino acid metabolism	PP4594
IR04164	3-Octaprenyl-4-hydroxybenzoate <=> 2-Octaprenylphenol + CO2	IC03377 + IC00065 --> IC00011 + IC03378	well	B	-	-	-	-	Ubiquinone biosynthesis	( PP5213 ) or ( PP0548 )
IR04165	beta-D-Glucosyl-2-coumarinate glucohydrolase	IC00001 + IC03403 --> IC03402 + IC00027	well	B	-	-	-	-	Stilbene, coumarine and lignin biosynthesis	PP1403
IR04167	Formamidopyrimidine nucleoside triphosphate 7,8-8,9-dihydrolase	IC00001 + IC03448 --> IC00047 + IC03449 + IC00065	well	A	-	-	-	-	Folate biosynthesis	( PP1823 ) or ( PP2512 )
IR04169	GTP 7,8-8,9-dihydrolase	IC03449 --> IC03576	well	A	-	-	-	-	Folate biosynthesis	( PP1823 ) or ( PP2512 )
RR04170	N2-Succinyl-L-glutamate 5-semialdehyde:NAD+ oxidoreductase	IC00001 + IC03456 + IC00003 <==> IC00004 + IC03455 + 2 IC00065	well	A	-	-	-	-	Arginine and proline metabolism	PP4478
IR04171	N4-Acetylaminobutanal:NAD+ oxidoreductase	IC03459 + IC00001 + IC00003 --> IC00004 + IC01863 + IC00065	well	B	-	-	-	-	Arginine and proline metabolism	( PP5278 ) or ( PP2589 ) or ( PP2680 ) or ( PP5258 ) or ( PP3463 ) or ( PP0545 ) or ( PP2694 )
IR04172	L-erythro-4-Hydroxyglutamate:NAD+ oxidoreductase	IC00004 + IC00065 + IC03467 --> IC00001 + IC00003 + IC03460	well	B	-	-	-	-	Arginine and proline metabolism	PP4947
IR04173	L-erythro-4-Hydroxyglutamate:2-oxoglutarate aminotransferase	IC03467 + IC00065 + IC00024 --> IC00023 + IC03466	well	B	-	-	-	-	Arginine and proline metabolism	( PP3721 ) or ( PP0858 ) or ( PP4692 ) or ( PP1872 )
IR04182	(S)-3-Hydroxyisobutyryl-CoA hydrolase	IC00001 + IC03498 --> IC03499 + IC00010	not	A	-	-	-	-	Valine, leucine and isoleucine degradation
RR04183	3-Hydroxy-2-methylpropanoate:NAD+ oxidoreductase	IC00003 + IC03499 <==> IC03500 + IC00004 + IC00065	well	A	-	-	-	-	Valine, leucine and isoleucine degradation	( PP2136 ) or ( PP4666 ) or ( PP2047 ) or ( PP0302 ) or ( PP2214 ) or ( PP1143 )
IR04184	(R)-2,3-Dihydroxy-3-methylpentanoate hydro-lyase	IC03502 --> IC00001 + IC03503	well	B	-	-	-	-	Valine, leucine and isoleucine biosynthesis	PP5128
RR04185	(S)-2-Acetolactate methylmutase	IC03504 + IC00065 <==> IC03641	well	A	+	+	+	+	Valine, leucine and isoleucine biosynthesis	PP4678
IR04238	MDRPD	IC02761 --> IC00001 + IC09277	not	A	+	+	+	+	Not assigned
IR04240	DKMPPD	IC00001 + IC09277 + IC00007 --> IC09253 + IC00047 + IC00009 + 2 IC00065	not	A	+	+	+	+	Not assigned
IR04241	UNK3	IC00023 + IC09253 --> IC00058 + IC00024	not	A	+	+	+	+	Not assigned
IR04244	PPTGS	IC03429 --> IC02202 + IC09310 + IC00065	not	A	+	+	+	+	Not assigned
IR04256	UDP-N-acetylglucosamine acyltransferase	IC09257 + IC00037 --> IC09262 + IC02850	well	A	+	+	+	+	Not assigned	PP1603
IR04257	U23GAAT	IC09257 + IC03509 --> IC09262 + IC02801 + IC00065	well	A	+	+	+	+	Not assigned	PP1601
IR04258	Endotoxin Synthesis (lauroyl transferase)	IC09275 + IC03511 --> IC09262 + IC03648	well	A	+	+	+	+	Lipopolysaccharide biosynthesis	( PP1735 ) or ( PP0063 )
IR04261	EDTXS2	IC09302 + IC03648 --> IC09262 + IC03512	not	A	+	+	+	+	Not assigned
IR04268	Lipopolysaccharide synthesis (Ecoli)	3 IC03729 + IC03512 + 2 IC00440 + 2 IC00026 + 3 IC02516 --> 3 IC00008 + 2 IC00094 + IC09296 + 10 IC00065 + 2 IC00014 + 3 IC00046	not	A	+	+	+	+	Not assigned
IR04284	Glutamyl-tRNA synthetase	IC00023 + IC00002 + IC09320 --> IC00018 + IC09282 + IC00012	well	A	-	-	-	-	Glutamate metabolism,Porphyrin and chlorophyll metabolism,Aminoacyl-tRNA biosynthesis	( PP4694 ) or ( PP1977 )
IR04285	glutamyl-tRNA reductase	IC09282 + IC00005 + IC00065 --> IC02309 + IC09320 + IC00006	well	A	-	-	-	-	Not assigned	PP0732
IR04287	uroporphyrinogen methyltransferase	2 IC00017 + IC00763 --> IC00065 + 2 IC00019 + IC09316	well	B	-	-	-	-	Porphyrin and chlorophyll metabolism	( PP0188 ) or ( PP3999 ) or ( PP2090 )
IR04289	S-adenosylmethione:2-demethylmenaquinone methyltransferase	IC09251 + IC00017 --> IC09301 + IC00065 + IC00019	well	B	-	-	-	-	Ubiquinone biosynthesis	PP5011
IR04295	GTP cyclohydrolase II (25drapp)	3 IC00001 + IC00038 --> IC00941 + IC00047 + IC00012 + 2 IC00065	well	A	+	+	+	+	Riboflavin metabolism	( PP3813 ) or ( PP0522 ) or ( PP0516 )
IR04297	DHPPDA2	IC00001 + IC00941 + IC00065 --> IC00957 + IC00916	well	A	+	+	+	+	Riboflavin metabolism	PP0514
IR04298	riboflavin synthase	IC02847 + IC09274 --> 2 IC00001 + IC02625 + IC00009	well	A	+	+	+	+	Not assigned	PP0517
IR04300	3-Dimethylubiquinonol 3-methyltransferase	IC00017 + IC09254 --> IC09315 + IC00065 + IC00019	well	B	-	-	-	-	Ubiquinone biosynthesis	PP1765
IR04302	phosphoadenylyl-sulfate reductase (thioredoxin)	IC09319 + IC00044 --> IC09318 + IC00079 + IC00045 + 2 IC00065	well	A	+	+	+	+	Sulfur metabolism	PP2328
RR04305	glutamate dehydrogenase (NADP)	IC00023 + IC00001 + IC00006 <==> IC00957 + IC00005 + IC00065 + IC00024	well	A	-	+	-	+	Glutamate metabolism,Nitrogen metabolism	PP0675
IR04310	glycogen synthase (ADPGlc)	IC00383 --> IC00008 + IC00150 + IC00065	well	A	+	+	+	+	Starch and sucrose metabolism	PP4050
IR04311	glycogen phosphorylase	IC00150 + IC00009 --> IC00087	well	A	-	-	-	-	Insulin signaling pathway,Starch and sucrose metabolism	PP5041
IR04315	Acyl-[acyl-carrier-protein]:malonyl-[acyl-carrier-protein] C-acyltransferase (decarboxylating)	IC09297 + IC09261 + IC00065 --> IC09263 + IC09262 + IC00011	well	A	-	+	-	+	Fatty acid biosynthesis	( PP1916 ) or ( PP4545 ) or ( PP2795 ) or ( PP3553 ) or ( PP3303 ) or ( PP4379 ) or ( PP4175 )
RR04316	MCOATA	IC09262 + IC00068 <==> IC09297 + IC00010	well	A	+	+	+	+	Fatty acid biosynthesis	PP1913
IR04318	dodecanoyl-[acyl-carrier-protein]:malonyl-[acyl-carrier-protein] C-acyltransferase (decarboxylating)	IC09275 + IC09297 + IC00005 + 2 IC00065 --> IC09262 + IC00011 + IC09257 + IC00006	well	A	-	+	-	+	Not assigned	( PP1916 ) or ( PP4545 ) or ( PP2795 ) or ( PP3553 ) or ( PP3303 ) or ( PP4379 ) or ( PP4175 )
IR04322	ACOATA	IC09262 + IC00022 --> IC09261 + IC00010	well	A	-	+	-	+	Fatty acid biosynthesis	( PP1916 ) or ( PP4545 ) or ( PP2795 ) or ( PP3553 ) or ( PP3303 ) or ( PP4379 ) or ( PP4175 )
IR04340	RNDR1	IC00008 + IC09319 --> IC00001 + IC09318 + IC00170	well	A	+	+	+	+	Purine metabolism	( PP1179 and PP1177 )
IR04341	RNDR2	IC00031 + IC09319 --> IC00001 + IC09318 + IC00289	well	A	+	+	+	+	Purine metabolism	( PP1179 and PP1177 )
IR04342	RNDR4	IC09319 + IC00014 --> IC00001 + IC09318 + IC00960	well	A	-	+	-	+	Pyrimidine metabolism	( PP1179 and PP1177 )
IR04343	RNDR3	IC00094 + IC09319 --> IC00001 + IC09318 + IC00523	well	A	+	+	+	+	Pyrimidine metabolism	( PP1179 and PP1177 )
IR04362	G3PD5	IC00078 + IC09314 --> IC00093 + IC09315	well	A	-	-	-	-	Glycerophospholipid metabolism	PP1073
IR04363	NADH5	IC09314 + IC00004 + IC00065 --> IC00003 + IC09315	well	A	-	-	-	-	Ubiquinone biosynthesis	( PP4124 and PP4121 and PP4127 and PP4123 and PP4129 and PP4119 and PP4128 and PP4126 and PP4130 and PP4120 and PP4125 and PP4131 and PP4122 )
IR04366	NTRIR2x	IC00073 + 3 IC00004 + 5 IC00065 --> 2 IC00001 + 3 IC00003 + IC00957	well	A	-	-	-	-	Nitrogen metabolism	( PP1706 and PP1705 )
RR04368	succinate dehyrdogenase	IC09314 + IC00964 <==> IC00015 + IC09315	well	A	-	-	+	+	Reductive carboxylate cycle (CO2 fixation),Two-component system - General,Oxidative phosphorylation,Citrate cycle (TCA cycle),Butanoate metabolism,Benzoate degradation via CoA ligation	( PP4190 and PP4191 and PP4192 and PP4193 )
IR04369	TRDR	IC09318 + IC00005 + IC00065 --> IC09319 + IC00006	well	A	+	+	+	+	Pyrimidine metabolism	PP0786
RR04371	AIRC3	IC02857 <==> IC09260	well	B	-	-	-	-	Not assigned	PP5336
IR04387	2-(alpha-Hydroxyethyl)thiamine diphosphate pyruvate-lyase(carboxylating) (R)	IC00055 + IC00020 + IC00065 --> IC00011 + IC02983	well	A	+	+	+	+	Glycolysis / Gluconeogenesis,Valine, leucine and isoleucine biosynthesis,Butanoate metabolism	( ( PP4679 and PP4680 ) or ( PP1157 ) or ( PP3365 ) or ( PP0554 and PP0339 and PP0555 ) or ( PP1394 ) )
IR04458	L-Glutamate:NADP+ oxidoreductase (transaminating) (R)	IC00005 + IC00065 + IC00024 + IC00052 --> 2 IC00023 + IC00006	well	A	-	-	-	-	Glutamate metabolism,Nitrogen metabolism	( ( PP5076 and PP5075 ) or ( PP4037 ) )
IR04473	Carbonic acid hydro-lyase (R)	IC00011 + IC00001 --> IC00965	well	B	-	-	-	-	Nitrogen metabolism	PP0100
IR04559	Orthophosphate:oxaloacetate carboxyl-lyase (phosphorylating) (R)	IC00001 + IC00011 + IC00059 --> IC00032 + IC00009 + IC00065	well	A	-	+	-	-	Pyruvate metabolism,Carbon fixation,Reductive carboxylate cycle (CO2 fixation)	PP1505
IR04564	Citrate oxaloacetate-lyase ((pro-3S)-CH2COO- -> acetyl-CoA) (R)	IC00001 + IC00032 + IC00022 --> IC00134 + IC00065 + IC00010	well	A	-	+	+	+	Citrate cycle (TCA cycle),Glyoxylate and dicarboxylate metabolism	PP4194
IR04615	L-Malate glyoxylate-lyase (CoA-acetylating) (R)	IC00040 + IC00001 + IC00022 --> IC00127 + IC00065 + IC00010	well	A	+	+	+	+	Pyruvate metabolism,Glyoxylate and dicarboxylate metabolism	PP0356
IR04850	L-Cysteine L-homocysteine-lyase (deaminating) (R)	IC00231 + IC00020 + IC00065 + IC00013 --> IC00001 + IC00082	well	A	-	+	-	+	Cysteine metabolism	PP4594
IR04855	NADH:nitrate oxidoreductase (R)	IC00004 + IC00065 + IC00201 --> IC00001 + IC00003 + IC00073	weak	A	-	-	-	-	Nitrogen metabolism	PP1703
IR04882	Succinyl-CoA:acetyl-CoA C-acyltransferase (R)	IC01486 + IC00010 --> IC00076 + IC00022	well	A	-	-	-	-	Benzoate degradation via hydroxylation	( PP3280 ) or ( PP2137 ) or ( PP1377 ) or ( PP0582 )
IR04931	L-Cysteine:2-oxoglutarate aminotransferase (R)	IC00245 + IC00697 --> IC00082 + 2 IC00065 + IC00024	well	B	-	-	-	-	Cysteine metabolism	( PP3721 ) or ( PP0858 ) or ( PP4692 ) or ( PP1872 )
IR04953	Propanoyl-CoA + Orthophosphate <=> Propanoyl phosphate + CoA (R)	IC01819 + IC00010 --> IC00084 + IC00009	well	B	-	-	-	-	Propanoate metabolism	PP0774
IR04959	Propanoyl-CoA:acetyl-CoA C-acyltransferase (R)	IC02097 + IC00010 --> IC00084 + IC00022	well	A	-	-	-	-	Valine, leucine and isoleucine degradation	( PP3280 ) or ( PP2137 ) or ( PP0582 )
IR04962	2-Methylcitrate oxaloacetate-lyase (R)	IC00001 + IC00084 + IC00032 --> IC01480 + IC00065 + IC00010	weak	A	-	-	-	-	Propanoate metabolism	PP2335
IR05024	L-Cystathionine Lysteine-lyase (deaminating) (R)	IC00082 + IC00957 + IC00092 --> IC00001 + IC01522	well	B	-	-	-	-	Glycine, serine and threonine metabolism,Methionine metabolism,Nitrogen metabolism	PP4594
IR05071	5-Phosphoribosylamine:pyrophosphate phosphoribosyltransferase(glutamate-amidating) (R)	IC00001 + IC00052 + IC00101 --> IC00023 + IC01954 + IC00012	well	A	+	+	+	+	Purine metabolism,Glutamate metabolism	PP2000
IR05143	3-Carboxy-3-hydroxy-4-methylpentanoate3-methyl-2-oxobutanoate-lyase (CoA-acetylating) (R)	IC00001 + IC00121 + IC00022 --> IC01626 + IC00065 + IC00010	well	A	+	+	+	+	Valine, leucine and isoleucine biosynthesis,Pyruvate metabolism	PP1025
IR05151	5-Methyltetrahydrofolate:NADP+ oxidoreductase	IC00004 + IC00122 + IC00065 --> IC00340 + IC00003	well	A	+	+	+	+	One carbon pool by folate,Methane metabolism	PP4977
IR05211	4-Fumarylacetoacetate fumarylhydrola (R)	IC00001 + IC00770 --> IC00104 + IC00065 + IC00138	well	A	-	-	-	-	Tyrosine metabolism,Styrene degradation	PP4620
IR05334	L-Aspartate:2-oxoglutarate aminotransferase (R)	IC00211 + IC00041 + IC00065 --> IC00032 + IC00606	well	A	-	-	-	-	Phenylalanine, tyrosine and tryptophan biosynthesis	( PP1972 ) or ( PP3590 )
IR05396	Sedoheptulose 1,7-bisphosphate D-glyceraldehyde-3-phosphate-lyase (R)	IC00093 + 4 IC00065 + IC00228 --> IC00345	well	B	-	-	-	-	Carbon fixation	PP4960
IR05416	dATP:pyruvate O2-phosphotransferase (R)	IC00059 + IC00065 + IC00289 --> IC00233 + IC00020	well	A	-	-	-	-	Purine metabolism	( PP1362 ) or ( PP4301 )
IR05500	D-Glucosamine 1-phosphate 1,6-phosphomutase (R)	IC00282 --> IC03581	well	A	+	+	+	+	Aminosugars metabolism	PP4716
IR05519	(S)-3-Hydroxy-3-methylglutaryl-CoA hydro-lyase (R)	IC02037 + IC00001 --> IC00286	well	A	-	-	-	-	Valine, leucine and isoleucine degradation	PP4066
IR05590	L-Pipecolate:NAD+ 2-oxidoreductase (R)	IC00004 + IC02499 + IC00065 --> IC00318 + IC00003	well	A	-	-	-	-	Lysine degradation	PP3591
IR05641	(S)-4-Amino-5-oxopentanoate 4,5-aminomutase (R)	IC02309 --> IC00333	well	B	-	-	-	-	Porphyrin and chlorophyll metabolism	PP4784
IR05850	D-Altronate:NAD+ 3-oxidoreductase (R)	IC00432 + IC00004 + IC00065 --> IC00598 + IC00003	not	B	-	-	-	-	Pentose and glucuronate interconversions
IR06045	4,5-Dihydro-4-oxo-5-imidazolepropanoate hydro-lyase (R)	IC00001 + IC00571 --> IC02276	well	A	-	-	-	-	Histidine metabolism	PP5033
IR06190	UDP-N-acetylmuramate:NADP+ oxidoreductase (R)	IC02789 + IC00005 + IC00065 --> IC00762 + IC00006	well	A	+	+	+	+	Aminosugars metabolism	PP1904
IR06237	2-Dehydro-3-deoxy-D-octonate-8-phosphateD-arabinose-5-phosphate-lyase (pyruvate-phosphorylating) (R)	IC00001 + IC00059 + IC00805 --> IC02701 + IC00009	well	A	+	+	+	+	Lipopolysaccharide biosynthesis	( PP1611 ) or ( PP1807 )
IR06257	5,10-Methylenetetrahydrofolate:glycine hydroxymethyltransferase (R)	IC00908 --> IC00832 + IC00033	well	B	-	-	-	-	Lysine degradation	( PP0671 ) or ( PP0322 )
IR06307	Nicotinate-nucleotide:pyrophosphate phosphoribosyltransferase(carboxylating) (R)	2 IC00065 + IC02296 + IC00101 --> IC00011 + IC00859 + IC00012	well	A	+	+	+	+	Nicotinate and nicotinamide metabolism	PP0787
IR06374	5-Amino-6-(5-phosphoribitylamino)uracil:NADP+ 1'-oxidoreductase (R)	IC00005 + IC00065 + IC00916 --> IC02691 + IC00006	well	A	+	+	+	+	Riboflavin metabolism	PP0514
IR06463	Hydrogen selenide:NADP+ oxidoreductase (R)	10 IC00065 + IC03321 + 3 IC00006 --> 3 IC00001 + IC01062 + 3 IC00005	well	B	-	-	-	-	Selenoamino acid metabolism	( PP0860 and PP2371 )
IR06714	2,3,4,5-Tetrahydrodipicolinate:NADP+ oxidoreductase (R)	IC02093 + IC00005 + IC00065 --> IC02429 + IC00006	well	A	+	+	+	+	Lysine biosynthesis	PP4725
IR06719	(2S,3S)-3-Hydroxy-2-methylbutanoyl-CoA hydro-liase (R)	IC00001 + IC02098 --> IC02660	well	A	-	-	-	-	Valine, leucine and isoleucine degradation	( PP2136 ) or ( PP3283 ) or ( PP3491 ) or ( PP2217 ) or ( PP4066 ) or ( PP1412 ) or ( PP1845 ) or ( PP4030 )
IR06768	Pyridine-2,3-dicarboxylate + 2 H2O + Orthophosphate <=>Iminoaspartate + Glycerone phosphate (R)	IC03404 + IC00093 --> 2 IC00001 + IC00009 + IC00065 + IC02296	well	A	+	+	+	+	Nicotinate and nicotinamide metabolism	PP1231
IR06875	1-(5'-Phosphoribosyl)-5-amino-4-imidazolecarboxamide +L-Glutamate + D-erythro-1-(Imidazol-4-yl)glycerol 3-phosphate <=> N-(5'-Phospho-D-1'-ribulosylformimino)-5-amino-1-(5''-phospho-D-ribosyl)-4-imidazolecarboxamide + L-Glutamine (R)	IC02941 + IC00052 --> IC00023 + IC02817 + IC02809 + IC00065	well	A	+	+	+	+	Histidine metabolism	( PP0290 and PP0293 )
IR06958	5-Hydroxykynurenamine decarboxy-lyase (R)	IC03296 --> IC00011 + IC03283	weak	B	-	-	-	-	Tryptophan metabolism	PP2552
IR07019	3-Butyn-1-al + PQQH2 <=> 3-Butyn-1-ol + PQQ (R)	IC03575 + IC00095 --> IC00968 + IC03574	well	B	-	-	-	-	Butanoate metabolism	PP2674
IR07023	Precorrin-6Y:NADP+ oxidoreductase (R)	IC03667 + IC00005 + IC00065 --> IC00006 + IC03666	well	B	-	-	-	-	Porphyrin and chlorophyll metabolism	PP4832
IR07060	Precorrin 6X + Acetate + S-Adenosyl-L-homocysteine <=>Precorrin 5 + S-Adenosyl-L-methionine + H2O (R)	IC00001 + IC03737 + IC00017 + 6 IC00065 --> IC00029 + IC03667 + IC00019	weak	B	-	-	-	-	Porphyrin and chlorophyll metabolism	PP3763
IR07064	Cobamide coenzyme + GMP <=> Adenosine-GDP-cobinamide +alpha-Ribazole (R)	IC03815 + IC03358 --> IC00161 + IC00065 + IC00123	well	B	-	-	-	-	Porphyrin and chlorophyll metabolism	PP1681
IR07449	1-Deoxy-D-xylulose-5-phosphate isomeroreductase (R)	IC08610 + IC00005 + IC00065 --> IC00006 + IC08607	well	B	-	-	-	-	Biosynthesis of steroids	PP1597
IR07876	ATP:L-methione S-adenosyltransferase (R)	IC00001 + IC00058 + IC00002 --> IC00017 + IC00009 + IC00012	well	A	+	+	+	+	Methionine metabolism	PP4967
IR07898	ATP:pyruvate O2-phosphotransferase (R)	IC00008 + IC00059 + IC00065 --> IC00020 + IC00002	well	A	-	-	-	-	Glycolysis / Gluconeogenesis,Purine metabolism,Pyruvate metabolism,Carbon fixation	( PP1362 ) or ( PP4301 )
IR07938	GTP:pyruvate O2-phosphotransferase (R)	IC00031 + IC00059 + IC00065 --> IC00020 + IC00038	well	A	-	-	-	-	Not assigned	( PP1362 ) or ( PP4301 )
IR07961	IMP 1,2-hydrolase (decyclizing) (R)	IC02849 --> IC00001 + IC00112	well	A	+	+	+	+	Purine metabolism	PP4822
IR07969	dATP:pyruvate O2-phosphotransferase (R)	IC00170 + IC00059 + IC00065 --> IC00020 + IC00113	well	A	-	-	-	-	Purine metabolism	( PP1362 ) or ( PP4301 )
IR08155	4-Methyl-2-oxopentanoate + CO2 <=>3-Carboxy-4-methyl-2-oxopentanoate (R)	IC02576 + IC00065 --> IC00011 + IC00192	not	A	+	+	+	+	Valine, leucine and isoleucine biosynthesis
IR08208	S-Aminomethyldihydrolipoylprotein:(6S)-tetrahydrofolateaminomethyltransferase (ammonia-forming) (R)	IC00001 + IC00343 + IC00065 --> IC02169	well	B	-	-	-	-	One carbon pool by folate	( PP5194 ) or ( PP0986 )
IR08425	Dihydroneopterin phosphate +H2O -> 2-Amino-4-hydroxy-6-(D-erythro-1,2,3-trihydroxypropyl)-7,8-dihydropteridine + Orthophosphate	IC00001 + IC03451 --> IC00009 + IC02920	not	A	+	+	+	+	Folate biosynthesis
IR08428	2-Amino-4-hydroxy-6-(erythro-1,2,3-trihydroxypropyl)dihydropteridine triphosphate 7,8-8,9-dihydrolase (R)	IC03576 --> IC00001 + IC02932 + 3 IC00065	well	A	-	-	-	-	Folate biosynthesis	( PP1823 ) or ( PP2512 )
IR08432	(S)-2-Acetolactate pyruvate-lyase (carboxylating) (R)	IC02983 + IC00020 --> IC03504 + IC00055	well	A	+	+	+	+	Valine, leucine and isoleucine biosynthesis	( ( PP4679 and PP4680 ) or ( PP1157 ) or ( PP3365 ) or ( PP1394 ) )
IR08488	dTDP-6-deoxy-L-mannose:NADP+ 4-oxidoreductase (R)	IC03100 + IC00005 + IC00065 --> IC03122 + IC00006	well	B	-	-	-	-	Nucleotide sugars metabolism	PP1784
IR08557	2-Propyn-1-al + PQQH2 <=> 2-Propyn-1-ol + PQQ (R)	IC03489 + IC00095 --> IC00968 + IC03488	well	B	-	-	-	-	Propanoate metabolism	PP2674
RR08593	ATP synthase (four protons for one ATP)	IC00008 + IC00009 + 4 EC00065 <==> IC00001 + IC00002 + 3 IC00065	well	A	-	+	+	+	Epithelial cell signaling in Helicobacter pylori,Type III secretion system,Flagellar assembly,Oxidative phosphorylation,Photosynthesis	( PP5419 and PP5413 and PP5412 and PP5416 and PP5415 and PP5414 and PP5417 )
IR08596	CYTBO3	IC00007 + 2 IC09315 + 5 IC00065 --> 2 IC09314 + 2 IC00001 + 5 EC00065	well	A	+	+	+	+	Not assigned	( ( PP1319 and PP1317 and PP1318 ) or ( PP0104 and PP0103 and PP0110 and PP0105 and PP0109 and PP0106 ) or ( PP0814 and PP0813 and PP0812 and PP0815 and PP0816 ) or ( PP4252 and PP4255 and PP4256 and PP4257 and PP4251 and PP4250 and PP4253 and PP4258 ) or ( PP4650 and PP4651 ) )
IR08605	NADH6	2 IC09314 + 2 IC00004 + 9 IC00065 --> 2 IC00003 + 2 IC09315 + 7 EC00065	well	A	-	+	-	+	Ubiquinone biosynthesis,Oxidative phosphorylation	( PP4124 and PP4121 and PP4127 and PP4123 and PP4129 and PP4119 and PP4128 and PP4126 and PP4130 and PP4120 and PP4125 and PP4131 and PP4122 )
RR08622	D-galactarte transport via proton symport, reversible	EC00644 + EC00065 <==> IC00644 + IC00065	well	A	-	-	-	-	Transport	PP3600
RR08624	D-glucarate transport via proton symport, reversible	EC00599 + EC00065 <==> IC00599 + IC00065	well	A	-	-	-	-	Transport	PP3600
RR08634	ALAt2r	EC00035 + EC00065 <==> IC00035 + IC00065	well	A	-	-	-	-	Transport	PP4840
RR08636	URAt2r	EC00090 + EC00065 <==> IC00090 + IC00065	well	A	-	-	-	-	Transport	( ( PP0827 and PP0824 and PP0826 and PP0825 ) or ( PP0745 ) or ( PP5326 and PP5328 and PP5327 and PP5329 ) )
RR08638	Glycine betaine transport via proton symport, reversible	EC00530 + EC00065 <==> IC00530 + IC00065	well	A	-	-	-	-	Transport	( PP2411 ) or ( PP4433 )
IR08640	choline transport via ABC system	IC00001 + IC00002 + EC00096 --> IC00008 + IC00009 + IC00065 + IC00096	well	A	-	-	-	-	Transport	( ( PP0296 and PP0295 and PP0294 ) or ( PP2775 and PP2774 ) or ( PP3559 ) or ( PP0869 and PP0870 and PP0871 and PP0868 ) )
IR08641	GLYBabc	IC00001 + IC00002 + EC00530 --> IC00008 + IC00009 + IC00530 + IC00065	well	A	-	-	-	-	Transport	( ( PP0296 and PP0295 and PP0294 ) or ( PP2775 and PP2774 ) or ( PP3559 ) or ( PP0869 and PP0870 and PP0871 and PP0868 ) )
IR08659	L-asparagine transport via ABC system	IC00001 + EC00129 + IC00002 --> IC00008 + IC00009 + IC00129 + IC00065	not	A	-	-	-	-	Transport
IR08663	CYSabc	EC00082 + IC00001 + IC00002 --> IC00082 + IC00008 + IC00009 + IC00065	well	A	-	-	-	-	Transport	( PP0226 and PP0227 and PP0225 )
RR08670	O2t	EC00007 <==> IC00007	not	A	+	+	+	+	Transport
RR08672	CO2 transporter via diffusion	EC00011 <==> IC00011	not	A	-	+	+	+	Transport
RR08674	H2O transport via diffusion	EC00001 <==> IC00001	not	A	+	+	+	+	Transport
RR08678	NH3t	EC00957 <==> IC00957	well	A	+	+	+	+	Transport	PP5233
RR08685	PHEt2r	EC00064 + EC00065 <==> IC00064 + IC00065	well	A	-	-	-	-	Transport	( PP0927 ) or ( PP4495 )
IR08699	cytosine transport in via proton symport	EC00302 + EC00065 --> IC00302 + IC00065	well	A	-	-	-	-	Transport	PP3187
RR08702	D-alanine transport via proton symport	EC00065 + EC00115 <==> IC00115 + IC00065	well	A	-	-	-	-	Transport	PP4840
RR08704	DSERt2r	EC00539 + EC00065 <==> IC00065 + IC00539	well	B	-	-	-	-	Transport	PP4840
RR08706	glycine reversible transport via proton symport	EC00033 + EC00065 <==> IC00065 + IC00033	well	A	-	+	-	+	Transport	PP4840
IR08708	SULabc	IC00001 + IC00002 + EC00048 --> IC00008 + IC00009 + IC00048 + IC00065	well	A	+	+	+	+	Transport	( PP0239 and PP0240 and PP0237 )
IR08709	Aspartate transport via proton symport (2 H)	EC00041 + 2 EC00065 --> IC00041 + 2 IC00065	well	A	-	-	-	-	Transport	PP0137
IR08710	Fumarate transport via proton symport (2 H)	EC00104 + 2 EC00065 --> IC00104 + 2 IC00065	well	A	-	-	-	-	Transport	( PP2255 ) or ( PP2056 ) or ( PP1188 )
IR08711	Malate transport via proton symport (2 H)	EC00127 + 2 EC00065 --> IC00127 + 2 IC00065	well	A	-	-	-	-	Transport	( PP2255 ) or ( PP2056 ) or ( PP1188 )
IR08712	SUCCt2_2	EC00036 + 2 EC00065 --> IC00036 + 2 IC00065	well	A	-	-	-	-	Transport	( PP2255 ) or ( PP2056 ) or ( PP1188 )
RR08720	GALCTNt2r	EC00645 + EC00065 <==> IC00645 + IC00065	well	B	-	-	-	-	Transport	PP3600
RR08734	ABUTt2	EC00275 + EC00065 <==> IC00275 + IC00065	well	A	-	-	-	-	Transport	( PP4106 ) or ( PP2911 ) or ( PP2543 ) or ( PP0284 )
IR08738	L-glutamine transport via ABC system	IC00001 + EC00052 + IC00002 --> IC00008 + IC00009 + IC00065 + IC00052	not	A	-	-	-	-	Transport
RR08739	glycerol transport via channel	IC00098 <==> EC00098	well	A	-	-	-	+	Transport	PP1076
IR08746	ASPabc	IC00001 + IC00002 + EC00041 --> IC00008 + IC00009 + IC00041 + IC00065	well	A	-	-	-	-	Transport	( PP1070 and PP1069 and PP1071 and PP1068 )
IR08747	GLUabc	EC00023 + IC00001 + IC00002 --> IC00023 + IC00008 + IC00009 + IC00065	well	A	-	-	-	-	Transport	( PP1070 and PP1069 and PP1071 and PP1068 )
IR08752	ornithine transport via ABC system	IC00001 + EC00062 + IC00002 --> IC00008 + IC00009 + IC00062 + IC00065	well	A	-	-	-	-	Transport	( PP4486 and PP4485 and PP4484 and PP4483 )
IR08753	ARGabc	IC00001 + IC00002 + EC00050 --> IC00008 + IC00009 + IC00050 + IC00065	well	A	-	-	-	-	Transport	( PP4486 and PP4485 and PP4484 and PP4483 )
IR08754	L-histidine transport via ABC system	IC00001 + IC00002 + EC00117 --> IC00008 + IC00009 + IC00117 + IC00065	well	A	-	-	-	-	Transport	( PP4486 and PP4485 and PP4484 and PP4483 )
IR08755	L-lysine transport via ABC system	IC00001 + EC00039 + IC00002 --> IC00008 + IC00009 + IC00065 + IC00039	well	A	-	-	-	-	Transport	( PP4486 and PP4485 and PP4484 and PP4483 )
IR08758	D-gluconate transport via proton symport, reversible	EC00214 + EC00065 --> IC00214 + IC00065	well	A	-	-	-	-	Transport	( PP3417 ) or ( PP0652 )
IR08762	Potassium ABC transporter	IC00001 + IC00002 + EC00197 --> IC00008 + IC00009 + IC00065 + IC00197	well	A	-	-	-	-	Transport	( PP4161 and PP4159 )
RR08763	AKGt2r	EC00065 + EC00024 <==> IC00065 + IC00024	well	A	-	-	-	-	Transport	( PP1400 ) or ( PP1378 ) or ( PP4461 )
IR08767	ILEabc	IC00001 + EC00317 + IC00002 --> IC00008 + IC00009 + IC00317 + IC00065	well	A	-	-	-	-	Transport	( ( PP1141 and PP1140 and PP1139 and PP1138 and PP1137 ) or ( PP2749 and PP2753 and PP2750 and PP2748 ) or ( PP4866 and PP4863 and PP4867 and PP4865 and PP4864 ) or ( PP0619 and PP0617 and PP0616 and PP0618 and PP0615 ) or ( PP2769 and PP2767 and PP2768 ) )
IR08770	VALabc	IC00001 + IC00002 + EC00151 --> IC00008 + IC00009 + IC00065 + IC00151	well	A	-	-	-	-	Transport	( ( PP1141 and PP1140 and PP1139 and PP1138 and PP1137 ) or ( PP2749 and PP2753 and PP2750 and PP2748 ) or ( PP4866 and PP4863 and PP4867 and PP4865 and PP4864 ) or ( PP0619 and PP0617 and PP0616 and PP0618 and PP0615 ) or ( PP2769 and PP2767 and PP2768 ) )
IR08771	LEUabc	IC00001 + IC00002 + EC00105 --> IC00008 + IC00009 + IC00105 + IC00065	well	A	-	-	-	-	Transport	( ( PP1141 and PP1140 and PP1139 and PP1138 and PP1137 ) or ( PP2749 and PP2753 and PP2750 and PP2748 ) or ( PP4866 and PP4863 and PP4867 and PP4865 and PP4864 ) or ( PP0619 and PP0617 and PP0616 and PP0618 and PP0615 ) or ( PP2769 and PP2767 and PP2768 ) )
RR08772	D-lactate transport via proton symport	EC00213 + EC00065 <==> IC00213 + IC00065	well	A	-	-	-	-	Transport	PP4735
RR08776	L-LACt2r	EC00154 + EC00065 <==> IC00154 + IC00065	well	B	-	-	-	-	Transport	PP4735
IR08789	L-methionine transport via ABC system	IC00001 + EC00058 + IC00002 --> IC00008 + IC00058 + IC00009 + IC00065	not	A	-	-	-	-	Transport
IR08798	NAt3_2	IC00954 + 2 EC00065 --> EC00954 + 2 IC00065	well	A	-	-	-	-	Transport	( PP1132 ) or ( PP3958 )
IR08799	sodium proton antiporter (H:NA is 1.5)	2 IC00954 + 3 EC00065 --> 2 EC00954 + 3 IC00065	well	A	-	-	-	+	Transport	PP4031
RR08812	phosphate reversible transport via symport	EC00009 + EC00065 <==> IC00009 + IC00065	well	A	-	+	-	-	Transport	( PP1373 ) or ( PP4103 )
IR08815	putrescine transport via ABC system	IC00001 + EC00116 + IC00002 --> IC00008 + IC00009 + IC00065 + IC00116	well	A	-	-	-	-	Transport	( ( PP3845 ) or ( PP0414 and PP0412 and PP0411 and PP0413 ) or ( PP5341 ) or ( PP5181 and PP5177 and PP5178 and PP5180 and PP5179 ) )
IR08816	SPMDabc	IC00001 + EC00258 + IC00002 --> IC00258 + IC00008 + IC00009 + IC00065	well	A	-	-	-	-	Transport	( ( PP3845 ) or ( PP0414 and PP0412 and PP0411 and PP0413 ) or ( PP5341 ) or ( PP5181 and PP5177 and PP5178 and PP5180 and PP5179 ) )
RR08819	PTRCt2r	EC00116 + EC00065 <==> IC00065 + IC00116	well	A	-	-	-	-	Transport	( PP2586 ) or ( PP1229 ) or ( PP2802 )
RR08821	PROt2r	EC00065 + EC00126 <==> IC00126 + IC00065	well	A	-	-	-	-	Transport	( PP2411 ) or ( PP4433 )
IR08823	L-proline transport via ABC system	IC00001 + IC00002 + EC00126 --> IC00008 + IC00009 + IC00126 + IC00065	well	A	-	-	-	-	Transport	( ( PP0296 and PP0295 and PP0294 ) or ( PP2775 and PP2774 ) or ( PP3559 ) or ( PP0869 and PP0870 and PP0871 and PP0868 ) )
IR08824	phosphate transport via ABC system	IC00001 + IC00002 + EC00009 --> IC00008 + 2 IC00009 + IC00065	well	A	-	-	-	+	Transport	( ( PP3845 ) or ( PP0414 and PP0412 and PP0411 and PP0413 ) or ( PP5341 ) or ( PP5181 and PP5177 and PP5178 and PP5180 and PP5179 ) )
IR08829	D-fructose transport via PEP:Pyr PTS	EC00080 + IC00059 --> IC00790 + IC00020	well	A	-	-	-	-	Not assigned	PP0795
IR08831	PROt4	EC00954 + EC00126 --> IC00954 + IC00126	well	A	-	-	-	-	Transport	PP4946
IR08833	thiosulfate transport via ABC system	IC00001 + IC00002 + EC00262 --> IC00008 + IC00009 + IC00262 + IC00065	well	B	-	-	-	-	Transport	( PP5170 and PP5168 and PP5169 and PP5171 )
RR08834	SERt2r	EC00053 + EC00065 <==> IC00053 + IC00065	well	A	-	-	-	-	Transport	PP3589
IR08840	taurine transport via ABC system	EC00202 + IC00001 + IC00002 --> IC00202 + IC00008 + IC00009 + IC00065	well	B	-	-	-	-	Transport	( PP0233 and PP0232 and PP0231 )
RR08841	THRt2r	EC00156 + EC00065 <==> IC00156 + IC00065	well	A	-	-	-	-	Transport	PP3589
RR08843	L-tryptophan reversible transport via proton symport	EC00063 + EC00065 <==> IC00063 + IC00065	well	A	-	-	-	-	Transport	( PP0927 ) or ( PP4495 )
RR08847	L-tyrosine reversible transport via proton symport	EC00067 + EC00065 <==> IC00067 + IC00065	well	A	-	-	-	-	Transport	( PP0927 ) or ( PP4495 )
RR08868	CHLt2r	EC00096 + EC00065 <==> IC00096 + IC00065	well	A	-	-	-	-	Transport	( PP0229 ) or ( PP2692 ) or ( PP3957 ) or ( PP3628 ) or ( PP5061 ) or ( PP5374 )
IR08872	RIBabc	IC00001 + IC00002 + EC00103 --> IC00008 + IC00009 + IC00103 + IC00065	well	A	-	-	-	-	Transport	( PP2456 and PP2459 and PP2455 and PP2454 )
IR08876	acetylornithine deacetylation	IC00001 + IC00337 --> IC00029 + IC00062	well	A	-	-	-	-	Urea cycle and metabolism of amino groups	( PP5186 ) or ( PP3571 )
RR08879	adenylate kinase	IC00018 + IC00002 <==> 2 IC00008	well	A	+	+	+	+	Purine metabolism	PP1506
RR08885	D-alanine-D-alanine ligase	2 IC00115 + IC00002 <==> IC00008 + IC00721 + IC00009 + IC00065	well	A	+	+	+	+	D-Alanine metabolism,Peptidoglycan biosynthesis	( PP1339 ) or ( PP4346 )
IR08894	Dihydroxy-acid dehydratase (2,3-dihydroxy-3-methylpentanoate)	IC03502 --> IC00001 + IC00502	well	A	+	+	+	+	Valine, leucine and isoleucine biosynthesis	PP5128
IR08910	fructose-1-phosphate kinase	IC00790 + IC00002 --> IC00008 + IC00284 + IC00065	well	A	-	-	-	-	Fructose and mannose metabolism	PP0794
IR08911	GAR transformylase-T	IC00047 + IC00002 + IC02358 --> IC00008 + IC00009 + IC02646 + IC00065	well	A	-	-	-	+	Not assigned	PP1457
IR08913	GTP cyclohydrolase I	IC00001 + IC00038 --> IC02932 + IC00047	not	A	-	+	-	+	Not assigned
IR08915	Hydroxybenzoate octaprenyltransferase	IC00133 + IC02528 --> IC03377 + IC00012	well	B	-	-	-	-	Ubiquinone biosynthesis	PP5318
RR08916	HCO3 equilibration reaction	IC00011 + IC00001 <==> IC00234 + IC00065	not	A	-	-	-	+	Not assigned
IR08920	ketol-acid reductoisomerase (2-Aceto-2-hydroxybutanoate)	IC03501 + IC00005 + IC00065 --> IC03502 + IC00006	well	A	+	+	+	+	Valine, leucine and isoleucine biosynthesis,Pantothenate and CoA biosynthesis	PP4678
IR08933	2-Octaprenyl-3-methyl-6-methoxy-1,4-benzoquinol hydroxylase	2 IC03382 + IC00007 --> 2 IC09254	well	B	-	-	-	-	Not assigned	PP5197
IR08934	Ornithine Decarboxylase	IC00062 + IC00065 --> IC00011 + IC00116	weak	A	-	+	-	+	Urea cycle and metabolism of amino groups,Arginine and proline metabolism	PP0864
IR08937	ethanolamine phosphotransferase	IC09309 + 50 IC00065 + 50 IC00046 --> IC09291 + 50 IC00440	not	A	+	+	+	+	Not assigned
RR08939	phosphoglucomutase	IC00087 <==> IC00077	well	A	+	+	+	+	Streptomycin biosynthesis,Glycolysis / Gluconeogenesis,Pentose phosphate pathway,Starch and sucrose metabolism,Galactose metabolism	( PP1777 ) or ( PP3578 ) or ( PP5288 )
IR08941	Phosphatidylglycerol phosphate phosphatase (Ecoli)	50 IC00001 + IC09312 --> IC09311 + 50 IC00009	well	A	+	+	+	+	Glycerophospholipid metabolism	PP0520
RR08942	Phosphatidylglycerol synthase (Ecoli)	50 IC00078 + IC09267 <==> 50 IC00065 + IC09312 + 50 IC00046	well	A	+	+	+	+	Glycerophospholipid metabolism	PP4097
IR08944	PMDPHT	IC00001 + IC02691 --> IC02847 + IC00009	well	A	+	+	+	+	Not assigned	PP4565
IR08951	Phosphatidylserine decarboxylase (Ecoli)	IC09313 + 50 IC00065 --> 50 IC00011 + IC09309	well	A	+	+	+	+	Glycine, serine and threonine metabolism,Glycerophospholipid metabolism	PP4908
RR08952	Phosphatidylserine synthase (Ecoli)	50 IC00053 + IC09267 <==> IC09313 + 50 IC00065 + 50 IC00046	well	A	+	+	+	+	Glycine, serine and threonine metabolism,Glycerophospholipid metabolism	( PP4677 ) or ( PP3664 )
IR08973	Cardiolipin Synthase (E.coli)	2 IC09311 --> 50 IC00098 + IC09270	not	A	+	+	+	+	Not assigned
IR08975	DAGK_EC	IC09291 + 50 IC00002 --> 50 IC00008 + IC09306 + 50 IC00065	well	A	+	+	+	+	Glycerolipid metabolism,Glycerophospholipid metabolism,Phosphatidylinositol signaling system	( PP2973 ) or ( PP1636 )
RR08976	CDP-Diacylglycerol synthetase (Ecoli)	50 IC00051 + IC09306 + 50 IC00065 <==> 50 IC00012 + IC09267	well	A	+	+	+	+	Glycerophospholipid metabolism,Phosphatidylinositol signaling system	PP1596
IR08984	atp consumption proxy	IC00001 + IC00002 --> IC00008 + IC00009 + IC00065	not	A	-	+	-	+	Not assigned
RR09005	NH4+-NH3 equilibration	IC00957 <==> IC00065 + IC00013	not	A	-	+	-	-	Not assigned
IR09304	Glucose dehydrogenase (membrane)	IC00006 + EC00027 --> EC01683 + IC00005 + IC00065	well	A	-	-	-	-	Pentose phosphate pathway	PP1444
IR09305	Gluconolactonase	EC01683 + EC00001 --> EC00214 + EC00065	not	A	-	-	-	-	Not assigned
IR09306	Gluconate dehydrogenase (membrane)	EC00214 + IC00006 --> EC00475 + IC00005 + IC00065	weak	A	-	-	-	-	Not assigned	( PP3382 and PP3384 and PP3383 )
IR09308	2-keto-gluconokinase	IC00475 + IC00002 --> IC00880 + IC00008 + IC00065	well	A	-	-	-	-	Pentose phosphate pathway	PP3378
IR09309	2-Keto-gluconate-6-phosphate hydrogenase	IC00880 + IC00005 + IC00065 --> IC00278 + IC00006	well	A	-	-	-	-	Glutathione metabolism,Pentose phosphate pathway	( PP3376 ) or ( PP1261 )
IR09315	phosphoribosylaminoimidazole carboxylase (ATP-dependent)	IC00011 + IC00001 + IC02114 + IC00002 --> IC00008 + IC02857 + IC00009 + 2 IC00065	well	A	-	-	-	+	Not assigned	( PP5335 and PP5336 )
IR09363	cobyric acid synthase	4 IC00001 + IC03811 + 4 IC00002 + 4 IC00052 --> 4 IC00023 + 4 IC00008 + 4 IC00009 + IC03812 + 8 IC00065	well	B	-	-	-	-	Porphyrin and chlorophyll metabolism	PP1677
IR09375	3,4 Dihydroxy-2-butanone-4-phosphate synthase	IC00099 --> IC00047 + IC09274 + IC00065	well	A	+	+	+	+	Not assigned	PP0530
IR09380	4-amino-5-hydroxymethyl-2-methylpyrimidine synthetase	2 IC00001 + 2 IC02114 --> 2 IC00924 + 2 IC00221 + 2 IC00009 + IC00007	well	B	-	-	-	-	Not assigned	PP4922
IR09592	Glucose ABC transport	IC00001 + IC00002 + EC00027 --> IC00027 + IC00008 + IC00009 + IC00065	well	A	+	+	-	-	Transport	( PP1018 and PP1016 and PP1017 )
IR09593	2-Dehydro-D-gluconate transport via proton symport	EC00475 + EC00065 --> IC00475 + IC00065	well	A	-	-	-	-	Transport	PP3377
IR09620	Hexanoyl-[acyl-carrier protein]:malonyl-[acyl-carrier-protein] C-acyltransferase	IC09297 + IC00065 + IC09394 --> IC09262 + IC00011 + IC09395	well	A	+	+	+	+	Fatty acid biosynthesis	( PP1916 ) or ( PP4545 ) or ( PP2795 ) or ( PP3553 ) or ( PP3303 ) or ( PP4379 ) or ( PP4175 )
IR09621	Hexanoyl-[acyl-carrier protein]:oxoacyl- and enoyl-reducing and thioester-hydrolysing)	IC00004 + IC09388 + IC00065 --> IC00003 + IC09394	well	A	+	+	+	+	Not assigned	( PP2795 ) or ( PP3553 )
IR09622	Dodecanoyl-[acyl-carrier protein]: malonyl-CoA C-acyltransferase(decarboxylating, oxoacyl- and enoyl-reducing andthioester-hydrolysing)	IC09390 + IC00004 + IC00065 --> IC09275 + IC00003	well	A	+	+	+	+	Not assigned	( PP2795 ) or ( PP3553 )
IR09624	Dodecanoyl-[acyl-carrier-protein]:malonyl-[acyl-carrier-protein] C-acyltransferase	IC09275 + IC09297 + IC00065 --> IC09262 + IC00011 + IC09396	well	A	-	-	-	-	Fatty acid biosynthesis	( PP1916 ) or ( PP4545 ) or ( PP2795 ) or ( PP3553 ) or ( PP3303 ) or ( PP4379 ) or ( PP4175 )
IR09629	(3R)-3-Hydroxydodecanoyl-[acyl-carrier-protein]:NADP+ oxidoreductase	IC09377 + IC00005 + IC00065 --> IC09378 + IC00006	well	A	+	+	+	+	Fatty acid biosynthesis,Polyunsaturated fatty acid biosynthesis	( PP1914 ) or ( PP2795 ) or ( PP0581 ) or ( PP2540 ) or ( PP3553 ) or ( PP2783 )
IR09630	Decanoyl-[acyl-carrier protein]:malonyl-[acyl-carrier-protein] C-acyltransferase	IC09379 + IC09297 + IC00065 --> IC09377 + IC09262 + IC00011	well	A	+	+	+	+	Fatty acid biosynthesis	( PP1916 ) or ( PP4545 ) or ( PP2795 ) or ( PP3553 ) or ( PP3303 ) or ( PP4379 ) or ( PP4175 )
IR09631	Butyryl-[acyl-carrier protein]:malonyl-CoA C-acyltransferase(decarboxylating, oxoacyl- and enoyl-reducing and thioester-hydrolysing)	IC09380 + IC00004 + IC00065 --> IC00003 + IC09381	well	A	+	+	+	+	Fatty acid biosynthesis	( PP2795 ) or ( PP3553 )
IR09633	(3R)-3-Hydroxyoctanoyl-[acyl-carrier-protein]:NADP+ oxidoreductase	IC09395 + IC00005 + IC00065 --> IC09382 + IC00006	well	A	+	+	+	+	Fatty acid biosynthesis,Polyunsaturated fatty acid biosynthesis	( PP1914 ) or ( PP2795 ) or ( PP0581 ) or ( PP2540 ) or ( PP3553 ) or ( PP2783 )
IR09638	Decanoyl-[acyl-carrier protein]:malonyl-CoA C-acyltransferase(decarboxylating, oxoacyl- and enoyl-reducing and thioester-hydrolysing)	IC09389 + IC00004 + IC00065 --> IC00003 + IC09379	well	A	+	+	+	+	Fatty acid biosynthesis	( PP2795 ) or ( PP3553 )
IR09641	(3R)-3-Hydroxybutanoyl-[acyl-carrier protein]:NADP+ oxidoreductase	IC09263 + IC00005 + IC00065 --> IC09383 + IC00006	well	A	-	+	-	+	Fatty acid biosynthesis,Polyunsaturated fatty acid biosynthesis	( PP1914 ) or ( PP2795 ) or ( PP0581 ) or ( PP2540 ) or ( PP3553 ) or ( PP2783 )
IR09642	Butyryl-[acyl-carrier protein]:malonyl-[acyl-carrier-protein]C-acyltransferase (decarboxylating)	IC09297 + IC09381 + IC00065 --> IC09262 + IC00011 + IC09384	well	A	+	+	+	+	Fatty acid biosynthesis	( PP1916 ) or ( PP4545 ) or ( PP2795 ) or ( PP3553 ) or ( PP3303 ) or ( PP4379 ) or ( PP4175 )
IR09644	Myristoyl-[acyl-carrier protein] synthase	IC09317 + IC00004 + IC00065 --> IC09302 + IC00003	well	A	+	+	+	+	Fatty acid biosynthesis	( PP2795 ) or ( PP3553 )
IR09645	(3R)-3-Hydroxydecanoyl-[acyl-carrier-protein]:NADP+ oxidoreductase	IC09375 + IC00005 + IC00065 --> IC09391 + IC00006	well	A	+	+	+	+	Fatty acid biosynthesis,Polyunsaturated fatty acid biosynthesis	( PP1914 ) or ( PP2795 ) or ( PP0581 ) or ( PP2540 ) or ( PP3553 ) or ( PP2783 )
IR09648	(3R)-3-Hydroxydodecanoyl-[acyl-carrier-protein] hydro-lyase	IC09378 --> IC09390 + IC00001	well	A	+	+	+	+	Fatty acid biosynthesis	( PP2795 ) or ( PP3553 )
IR09650	Octanoyl-[acyl-carrier protein]:malonyl-[acyl-carrier-protein] C-acyltransferase (decarboxylating)	IC09297 + IC09385 + IC00065 --> IC09262 + IC00011 + IC09375	well	A	+	+	+	+	Fatty acid biosynthesis	( PP1916 ) or ( PP4545 ) or ( PP2795 ) or ( PP3553 ) or ( PP3303 ) or ( PP4379 ) or ( PP4175 )
IR09651	(3R)-3-Hydroxymyristoyl-[acyl-carrier-protein] hydro-lyase	IC09257 --> IC00001 + IC09317	well	A	+	+	+	+	Fatty acid biosynthesis	( PP2795 ) or ( PP3553 )
IR09652	(3R)-3-Hydroxyhexanoyl-[acyl-carrier-protein]:NADP+ oxidoreductase	IC09384 + IC00005 + IC00065 --> IC09386 + IC00006	well	A	+	+	+	+	Fatty acid biosynthesis,Polyunsaturated fatty acid biosynthesis	( PP1914 ) or ( PP2795 ) or ( PP0581 ) or ( PP2540 ) or ( PP3553 ) or ( PP2783 )
IR09653	(3R)-3-Hydroxytetradecanoyl-[acyl-carrier-protein]:NADP+ oxidoreductase	IC00005 + IC09396 + IC00065 --> IC09257 + IC00006	well	A	-	-	-	-	Fatty acid biosynthesis,Polyunsaturated fatty acid biosynthesis	( PP1914 ) or ( PP2795 ) or ( PP0581 ) or ( PP2540 ) or ( PP3553 ) or ( PP2783 )
IR09655	(3R)-3-Hydroxyhexanoyl-[acyl-carrier-protein] hydro-lyase	IC09386 --> IC00001 + IC09388	well	A	+	+	+	+	Fatty acid biosynthesis,Polyunsaturated fatty acid biosynthesis	( PP2795 ) or ( PP3553 )
IR09658	Octanoyl-[acyl-carrier protein]:malonyl-CoA C-acyltransferase(decarboxylating, oxoacyl- and enoyl-reducing and thioester-hydrolysing)	IC09387 + IC00004 + IC00065 --> IC00003 + IC09385	well	A	+	+	+	+	Fatty acid biosynthesis,Polyunsaturated fatty acid biosynthesis	( PP2795 ) or ( PP3553 )
IR09659	(3R)-3-Hydroxyoctanoyl-[acyl-carrier-protein] hydro-lyase	IC09382 --> IC00001 + IC09387	well	A	+	+	+	+	Fatty acid biosynthesis,Polyunsaturated fatty acid biosynthesis	( PP2795 ) or ( PP3553 )
IR09662	(3R)-3-Hydroxybutanoyl-[acyl-carrier-protein] hydro-lyase	IC09383 --> IC00001 + IC09380	well	A	+	+	+	+	Fatty acid biosynthesis,Polyunsaturated fatty acid biosynthesis	( PP2795 ) or ( PP3553 )
IR09666	(3R)-3-Hydroxydecanoyl-[acyl-carrier-protein] hydro-lyase	IC09391 --> IC00001 + IC09389	well	A	+	+	+	+	Fatty acid biosynthesis,Polyunsaturated fatty acid biosynthesis	( PP2795 ) or ( PP3553 )
IR09680	Tetradecanoyl-[acyl-carrier-protein]:malonyl-[acyl-carrier-protein] C-acyltransferase	IC09302 + IC09297 + IC00065 --> IC09262 + IC00011 + IC09430	well	A	+	+	+	+	Fatty acid biosynthesis	( PP1916 ) or ( PP4545 ) or ( PP2795 ) or ( PP3553 ) or ( PP3303 ) or ( PP4379 ) or ( PP4175 )
IR09681	(3R)-3-Hydroxyhexadecanoyl-[acyl-carrier-protein]:NADP+ oxidoreductase	IC00005 + IC00065 + IC09430 --> IC09431 + IC00006	well	A	+	+	+	+	Fatty acid biosynthesis,Polyunsaturated fatty acid biosynthesis	( PP1914 ) or ( PP2795 ) or ( PP0581 ) or ( PP2540 ) or ( PP3553 ) or ( PP2783 )
IR09682	(3R)-3-Hydroxyhexadecanoyl-[acyl-carrier-protein] hydro-lyase	IC09431 --> IC00001 + IC09285	well	A	+	+	+	+	Fatty acid biosynthesis,Polyunsaturated fatty acid biosynthesis	( PP2795 ) or ( PP3553 )
IR09683	Palmitoyl-[acyl-carrier protein] synthase	IC00004 + IC09285 + IC00065 --> IC00003 + IC09307	well	A	+	+	+	+	Fatty acid biosynthesis,Polyunsaturated fatty acid biosynthesis	( PP2795 ) or ( PP3553 )
IR09684	Hexadecanoyl-[acyl-carrier-protein]:malonyl-[acyl-carrier-protein] C-acyltransferase	IC09297 + IC09307 + IC00065 --> IC09262 + IC00011 + IC09433	well	B	-	-	-	-	Fatty acid biosynthesis	( PP1916 ) or ( PP4545 ) or ( PP2795 ) or ( PP3553 ) or ( PP3303 ) or ( PP4379 ) or ( PP4175 )
IR09685	(3R)-3-Hydroxyhexadecanoyl-[acyl-carrier-protein]:NADP+ oxidoreductase	IC09433 + IC00005 + IC00065 --> IC09434 + IC00006	well	B	-	-	-	-	Fatty acid biosynthesis,Polyunsaturated fatty acid biosynthesis	( PP1914 ) or ( PP2795 ) or ( PP0581 ) or ( PP2540 ) or ( PP3553 ) or ( PP2783 )
IR09686	(3R)-3-Hydroxyoctadecanoyl-[acyl-carrier-protein] hydro-lyase	IC09434 --> IC00001 + IC09305	well	B	-	-	-	-	Fatty acid biosynthesis,Polyunsaturated fatty acid biosynthesis	( PP2795 ) or ( PP3553 )
IR09687	Octadecanoyl-[acyl-carrier protein] synthase	IC09305 + IC00004 + IC00065 --> IC00003 + IC09435	well	B	-	-	-	-	Fatty acid biosynthesis,Polyunsaturated fatty acid biosynthesis	( PP2795 ) or ( PP3553 )
IR09688	(3R)-3-Hydroxydecanoyl-[acyl-carrier-protein]-3,4-hydro-lyase	IC09391 --> IC00001 + IC09436	well	A	+	+	+	+	Fatty acid biosynthesis,Polyunsaturated fatty acid biosynthesis	( PP2795 ) or ( PP3553 )
IR09689	cis-3-Decenoyl-[acyl-carrier protein]:malonyl-[acyl-carrier-protein] C-acyltransferase	IC09436 + IC09297 + IC00065 --> IC09262 + IC00011 + IC09438	well	A	+	+	+	+	Fatty acid biosynthesis	( PP1916 ) or ( PP4545 ) or ( PP2795 ) or ( PP3553 ) or ( PP3303 ) or ( PP4379 ) or ( PP4175 )
IR09690	(3R)-3-Hydroxy-cis-dodec-5-enoyl-[acyl-carrier-protein]:NADP+ oxidoreductase	IC09438 + IC00005 + IC00065 --> IC09439 + IC00006	well	A	+	+	+	+	Fatty acid biosynthesis,Polyunsaturated fatty acid biosynthesis	( PP1914 ) or ( PP2795 ) or ( PP0581 ) or ( PP2540 ) or ( PP3553 ) or ( PP2783 )
IR09691	(3R)-3-Hydroxy-cis-dodec-5-enoyl-[acyl-carrier-protein] hydro-lyase	IC09439 --> IC00001 + IC09440	well	A	+	+	+	+	Fatty acid biosynthesis,Polyunsaturated fatty acid biosynthesis	( PP2795 ) or ( PP3553 )
IR09692	trans,cis-Dodec-2,5-dienoyl-acp 2-reductase	IC00004 + IC09440 + IC00065 --> IC09441 + IC00003	well	A	+	+	+	+	Fatty acid biosynthesis,Polyunsaturated fatty acid biosynthesis	( PP2795 ) or ( PP3553 )
IR09693	cis-5-dodecenoyl-[acyl-carrier protein]:malonyl-[acyl-carrier-protein] C-acyltransferase	IC09441 + IC09297 + IC00065 --> IC09262 + IC00011 + IC09442	well	A	+	+	+	+	Fatty acid biosynthesis	( PP1916 ) or ( PP4545 ) or ( PP2795 ) or ( PP3553 ) or ( PP3303 ) or ( PP4379 ) or ( PP4175 )
IR09694	(3R)-3-Hydroxy-cis-tetradec-7-enoyl-[acyl-carrier-protein]:NADP+ oxidoreductase	IC00005 + IC00065 + IC09442 --> IC09443 + IC00006	well	A	+	+	+	+	Fatty acid biosynthesis,Polyunsaturated fatty acid biosynthesis	( PP1914 ) or ( PP2795 ) or ( PP0581 ) or ( PP2540 ) or ( PP3553 ) or ( PP2783 )
IR09695	(3R)-3-Hydroxy-cis-tetradec-7-enoyl-[acyl-carrier-protein] hydro-lyase	IC09443 --> IC00001 + IC09444	well	A	+	+	+	+	Fatty acid biosynthesis,Polyunsaturated fatty acid biosynthesis	( PP2795 ) or ( PP3553 )
IR09696	trans,cis-tetradec-2,7-dienoyl-acp 2-reductase	IC09444 + IC00004 + IC00065 --> IC00003 + IC09445	well	A	+	+	+	+	Fatty acid biosynthesis,Polyunsaturated fatty acid biosynthesis	( PP2795 ) or ( PP3553 )
IR09697	cis-7-tetradecenoyl-[acyl-carrier protein]:malonyl-[acyl-carrier-protein] C-acyltransferase	IC09297 + IC09445 --> IC09262 + IC00011 + IC09449 + IC00065	well	A	+	+	+	+	Fatty acid biosynthesis	( PP1916 ) or ( PP4545 ) or ( PP2795 ) or ( PP3553 ) or ( PP3303 ) or ( PP4379 ) or ( PP4175 )
IR09698	(3R)-3-Hydroxy-cis-hexadec-9-enoyl-[acyl-carrier-protein]:NADP+ oxidoreductase	IC09449 + IC00005 + IC00065 --> IC09446 + IC00006	well	A	+	+	+	+	Fatty acid biosynthesis,Polyunsaturated fatty acid biosynthesis	( PP1914 ) or ( PP2795 ) or ( PP0581 ) or ( PP2540 ) or ( PP3553 ) or ( PP2783 )
IR09699	(3R)-3-Hydroxy-cis-hexadec-9-enoyl-[acyl-carrier-protein] hydro-lyase	IC09446 --> IC00001 + IC09448	well	A	+	+	+	+	Fatty acid biosynthesis,Polyunsaturated fatty acid biosynthesis	( PP2795 ) or ( PP3553 )
IR09700	trans,cis-hexadec-2,9-dienoyl-acp 2-reductase	IC09448 + IC00004 + IC00065 --> IC00003 + IC09447	well	A	+	+	+	+	Fatty acid biosynthesis,Polyunsaturated fatty acid biosynthesis	( PP2795 ) or ( PP3553 )
IR09701	cis-9-hexadecenoyl-[acyl-carrier protein]:malonyl-[acyl-carrier-protein] C-acyltransferase	IC09447 + IC09297 + IC00065 --> IC09262 + IC00011 + IC09450	well	A	+	+	+	+	Fatty acid biosynthesis	( PP1916 ) or ( PP4545 ) or ( PP2795 ) or ( PP3553 ) or ( PP3303 ) or ( PP4379 ) or ( PP4175 )
IR09702	(3R)-3-Hydroxy-cis-octadec-11-enoyl-[acyl-carrier-protein]:NADP+ oxidoreductase	IC00005 + IC09450 + IC00065 --> IC09452 + IC00006	well	A	+	+	+	+	Fatty acid biosynthesis,Polyunsaturated fatty acid biosynthesis	( PP1914 ) or ( PP2795 ) or ( PP0581 ) or ( PP2540 ) or ( PP3553 ) or ( PP2783 )
IR09703	(3R)-3-Hydroxy-cis-octadec-11-enoyl-[acyl-carrier-protein] hydro-lyase	IC09452 --> IC00001 + IC09453	well	A	+	+	+	+	Fatty acid biosynthesis,Polyunsaturated fatty acid biosynthesis	( PP2795 ) or ( PP3553 )
IR09704	trans,cis-octadec-2,11-dienoyl-acp 2-reductase	IC00004 + IC09453 + IC00065 --> IC09454 + IC00003	well	A	+	+	+	+	Fatty acid biosynthesis,Polyunsaturated fatty acid biosynthesis	( PP2795 ) or ( PP3553 )
RR09712	(S)-3-Hydroxytetradecanoyl-CoA:NAD+ oxidoreductase	IC03046 + IC00003 <==> IC09461 + IC00004 + IC00065	well	B	-	-	-	-	Fatty acid metabolism	( PP2136 ) or ( PP2047 ) or ( PP0302 ) or ( PP2214 )
RR09715	Lauroyl-CoA:acetyl-CoA C-acyltransferase	IC01245 + IC00022 <==> IC09461 + IC00010	well	B	-	-	-	-	Fatty acid metabolism	( PP3280 ) or ( PP2137 ) or ( PP0582 )
RR09730	3-hydroxybutyrate-CoA-acyl carrier protein transferase	IC09383 + IC00010 <==> IC09262 + IC02207	not	A	-	-	-	-	Not assigned
IR09733	Nitrate ABC transport	IC00001 + IC00002 + EC00201 --> IC00008 + IC00009 + IC00201 + IC00065	well	A	-	-	-	-	Transport	PP0207
RR09735	Benzoate transport in via proton symport	EC00148 + EC00065 <==> IC00148 + IC00065	well	A	-	-	-	-	Transport	PP3165
IR09737	L-glutamate transport via proton symport (2H)	EC00023 + 2 EC00065 --> IC00023 + 2 IC00065	well	A	-	-	-	-	Transport	PP0137
IR09739	Acetate transport via sodium symport	EC00954 + EC00029 --> IC00954 + IC00029	well	A	-	-	+	+	Transport	( PP1743 ) or ( PP2797 )
IR09740	Glycolate transport via sodium symport	EC00954 + EC00136 --> IC00954 + IC00136	well	A	-	-	-	-	Transport	( PP1743 ) or ( PP2797 )
RR09741	Potassium - proton antiport	EC00065 + IC00197 <==> IC00065 + EC00197	well	A	-	-	-	-	Transport	PP5246
RR09743	Beta-alanine reversible transport via proton symport	EC00083 + EC00065 <==> IC00083 + IC00065	well	A	-	-	-	-	Transport	PP4840
IR09745	Farnesyl diphosphate:Isopentenyl diphosphate farnesyl transferase	IC00346 + IC00111 + 3 IC00065 --> IC08534 + IC00012	well	B	-	-	-	-	N-Glycan biosynthesis,Terpenoid biosynthesis	PP1595
IR09746	D-Lysine:2-oxoglutarate aminotransferase	IC00538 + IC00024 --> IC00179 + IC02043	not	A	-	-	-	-	Lysine degradation
IR10114	Phosphatidic acid synthase (Ecoli) - mod	50 IC00078 + 2 IC09302 + 50 IC09454 + 7 IC09447 + 36 IC09307 + 5 IC09445 --> 100 IC09262 + IC09306	not	A	+	+	+	+	Not assigned
IR10115	PQQH2 dehydrogenase (ubiquinone-8 & 3.5 protons)	2 IC09314 + 2 IC00968 + 7 IC00065 --> 3 IC09315 + 2 IC00095 + 7 EC00065	not	A	-	-	-	-	Not assigned
RR03816	(S)-3-Hydroxybutanoyl-CoA:NADP+ oxidoreductase	IC00829 + IC00006 <==> IC00005 + IC00273 + 5 IC00065	well	A	-	-	-	-	Benzoate degradation via CoA ligation,Butanoate metabolism	( PP3755 ) or ( PP3282 )
RR10070	ethanol transport in/out via diffusion	EC00359 <==> IC00359	not	A	-	-	-	-	Transport
IR04375	Carbamate kinase	IC00011 + IC00957 + IC00002 --> IC00008 + IC00142 + 2 IC00065	well	A	-	-	-	-	Not assigned	PP0999
IR00200	Aminoacetic acid:oxygen oxidoreductase (deaminating)	IC00001 + IC00007 + IC00033 --> IC00040 + IC00957 + IC00025	well	A	-	-	-	-	Glycine, serine and threonine metabolism	PP0612

## Sheet: Metabolites
Metabolite code	Metabolite name
EC00001	H2O[e]
EC00007	Oxygen[e]
EC00009	Orthophosphate[e]
EC00011	CO2[e]
EC00023	L-Glutamate[e]
EC00024	2-Oxoglutarate[e]
EC00027	D-Glucose[e]
EC00029	Acetate[e]
EC00033	Glycine[e]
EC00035	L-Alanine[e]
EC00036	Succinate[e]
EC00039	L-Lysine[e]
EC00041	L-Aspartate[e]
EC00048	Sulfate[e]
EC00050	L-Arginine[e]
EC00052	L-Glutamine[e]
EC00053	L-Serine[e]
EC00058	L-Methionine[e]
EC00062	L-Ornithine[e]
EC00063	L-Tryptophan[e]
EC00064	L-Phenylalanine[e]
EC00065	H+[e]
EC00067	L-Tyrosine[e]
EC00080	D-Fructose[e]
EC00082	L-Cysteine[e]
EC00083	beta-Alanine[e]
EC00090	Uracil[e]
EC00096	Choline[e]
EC00098	Glycerol[e]
EC00103	D-Ribose[e]
EC00104	Fumarate[e]
EC00105	L-Leucine[e]
EC00115	D-Alanine[e]
EC00116	Putrescine[e]
EC00117	L-Histidine[e]
EC00126	L-Proline[e]
EC00127	(S)-Malate[e]
EC00129	L-Asparagine[e]
EC00136	Glycolate[e]
EC00148	Benzoate[e]
EC00151	L-Valine[e]
EC00154	(S)-Lactate[e]
EC00156	L-Threonine[e]
EC00197	Potassium[e]
EC00201	Nitrate[e]
EC00202	Taurine[e]
EC00213	(R)-Lactate[e]
EC00214	D-Gluconic acid[e]
EC00258	Spermidine[e]
EC00262	Thiosulfate[e]
EC00275	4-Aminobutanoate[e]
EC00302	Cytosine[e]
EC00317	L-Isoleucine[e]
EC00359	Ethanol[e]
EC00475	2-Dehydro-D-gluconate[e]
EC00530	Betaine[e]
EC00539	D-Serine[e]
EC00599	D-Glucarate[e]
EC00644	D-Galactarate[e]
EC00645	D-Galactonate[e]
EC00954	Sodium[e]
EC00957	NH4+[e]
EC01683	1,5-Gluconolactone[e]
EC09324	Biomass[e]
IC00001	H2O
IC00002	ATP
IC00003	NAD+
IC00004	NADH
IC00005	NADPH
IC00006	NADP+
IC00007	Oxygen
IC00008	ADP
IC00009	Orthophosphate
IC00010	CoA
IC00011	CO2
IC00012	Pyrophosphate
IC00013	NH3
IC00014	UDP
IC00015	FAD
IC00016	Pyridoxal phosphate
IC00017	S-Adenosyl-L-methionine
IC00018	AMP
IC00019	S-Adenosyl-L-homocysteine
IC00020	Pyruvate
IC00021	Iron
IC00022	Acetyl-CoA
IC00023	L-Glutamate
IC00024	2-Oxoglutarate
IC00025	H2O2
IC00026	UDPglucose
IC00027	D-Glucose
IC00028	Heme
IC00029	Acetate
IC00031	GDP
IC00032	Oxaloacetate
IC00033	Glycine
IC00035	L-Alanine
IC00036	Succinate
IC00037	UDP-N-acetyl-D-glucosamine
IC00038	GTP
IC00039	L-Lysine
IC00040	Glyoxylate
IC00041	L-Aspartate
IC00042	Glutathione
IC00043	UDP-D-galactose
IC00044	3'-Phosphoadenylyl sulfate
IC00045	Adenosine 3',5'-bisphosphate
IC00046	CMP
IC00047	Formate
IC00048	Sulfate
IC00049	FMN
IC00050	L-Arginine
IC00051	CTP
IC00052	L-Glutamine
IC00053	L-Serine
IC00054	Formaldehyde
IC00055	Thiamin diphosphate
IC00058	L-Methionine
IC00059	Phosphoenolpyruvate
IC00060	UTP
IC00062	L-Ornithine
IC00063	L-Tryptophan
IC00064	L-Phenylalanine
IC00065	H+
IC00066	ITP
IC00067	L-Tyrosine
IC00068	Malonyl-CoA
IC00069	Acetaldehyde
IC00070	D-Fructose 6-phosphate
IC00071	Urea
IC00072	Sulfur
IC00073	Nitrite
IC00075	Catechol
IC00076	Succinyl-CoA
IC00077	D-Glucose 6-phosphate
IC00078	sn-Glycerol 3-phosphate
IC00079	Sulfite
IC00080	D-Fructose
IC00081	GDPmannose
IC00082	L-Cysteine
IC00083	beta-Alanine
IC00084	Propanoyl-CoA
IC00085	Tetrahydrofolate
IC00087	D-Glucose 1-phosphate
IC00088	IDP
IC00089	UMP
IC00090	Uracil
IC00091	Anthranilate
IC00092	2-Oxobutanoate
IC00093	Dihydroxyacetone phosphate
IC00094	CDP
IC00095	PQQ
IC00096	Choline
IC00098	Glycerol
IC00099	D-Ribose 5-phosphate
IC00100	D-Glyceraldehyde 3-phosphate
IC00101	5-Phospho-alpha-D-ribose 1-diphosphate
IC00102	Biotin
IC00103	D-Ribose
IC00104	Fumarate
IC00105	L-Leucine
IC00107	Ferricytochrome c
IC00108	Ferrocytochrome c
IC00109	Oxidized glutathione
IC00111	Isopentenyl diphosphate
IC00112	IMP
IC00113	dATP
IC00114	Methanol
IC00115	D-Alanine
IC00116	Putrescine
IC00117	L-Histidine
IC00118	Butanoyl-CoA
IC00119	myo-Inositol
IC00120	N-Acetyl-D-glucosamine
IC00121	3-Methyl-2-oxobutanoate
IC00122	5,10-Methylenetetrahydrofolate
IC00123	GMP
IC00124	Phenol
IC00125	Adenine
IC00126	L-Proline
IC00127	(S)-Malate
IC00129	L-Asparagine
IC00130	Nicotinamide
IC00131	Palmitoyl-CoA
IC00132	L-Homocysteine
IC00133	4-Hydroxybenzoate
IC00134	Citrate
IC00135	D-Mannose
IC00136	Glycolate
IC00137	Propanoate
IC00138	Acetoacetate
IC00139	Phenylpyruvate
IC00140	UDPglucuronate
IC00141	Hydroxypyruvate
IC00142	Carbamoyl phosphate
IC00143	5'-Methylthioadenosine
IC00144	Cobalt
IC00146	Thymine
IC00147	Agmatine
IC00148	Benzoate
IC00150	Glycogen
IC00151	L-Valine
IC00153	Cellobiose
IC00154	(S)-Lactate
IC00156	L-Threonine
IC00157	Ethanolamine
IC00159	D-Glucuronate
IC00161	Cobamide coenzyme
IC00163	3-Phospho-D-glycerate
IC00165	D-Ribulose 5-phosphate
IC00169	2-Dehydro-3-deoxy-D-gluconate
IC00170	dADP
IC00175	Adenosine
IC00176	Sarcosine
IC00177	Thymidine
IC00179	D-Glutamate
IC00183	beta-D-Glucose
IC00184	3-Oxopropanoate
IC00186	Adenylylsulfate
IC00188	Acetyl phosphate
IC00189	3,4-Dihydroxybenzoate
IC00190	D-Xylulose 5-phosphate
IC00191	Succinate semialdehyde
IC00192	4-Methyl-2-oxopentanoate
IC00193	10-Formyltetrahydrofolate
IC00194	Dimethylallyl diphosphate
IC00195	1,3-Bisphospho-D-glycerate
IC00197	Potassium
IC00198	dCMP
IC00199	Guanine
IC00201	Nitrate
IC00202	Taurine
IC00205	Lipoamide
IC00206	Palmitate
IC00207	Pyridoxal
IC00208	Chorismate
IC00210	Nicotinate
IC00211	Prephenate
IC00212	Riboflavin
IC00213	(R)-Lactate
IC00214	D-Gluconic acid
IC00215	D-Glycerate
IC00218	Hypoxanthine
IC00219	L-Homoserine
IC00221	Glycolaldehyde
IC00223	Dihydrobiopterin
IC00225	Tetrahydrobiopterin
IC00227	D-Mannose 6-phosphate
IC00228	D-Erythrose 4-phosphate
IC00230	Sedoheptulose 7-phosphate
IC00231	Hydrogen sulfide
IC00233	dGTP
IC00234	HCO3-
IC00239	Inosine
IC00240	Orotate
IC00241	Quinate
IC00242	Uridine
IC00244	ADPribose
IC00245	Glutamate
IC00248	Magnesium
IC00254	Isocitrate
IC00257	Pyridoxine
IC00258	Spermidine
IC00262	Thiosulfate
IC00263	2-Oxoadipate
IC00268	L-Citrulline
IC00271	Deoxyguanosine
IC00273	Acetoacetyl-CoA
IC00274	D-Galacturonate
IC00275	4-Aminobutanoate
IC00276	(S)-Dihydroorotate
IC00277	Geranyl diphosphate
IC00278	6-Phospho-D-gluconate
IC00280	Undecaprenyl phosphate
IC00282	D-Glucosamine 6-phosphate
IC00284	D-Fructose 1,6-bisphosphate
IC00285	3,4-Dihydroxy-L-phenylalanine
IC00286	(S)-3-Hydroxy-3-methylglutaryl-CoA
IC00288	dAMP
IC00289	dGDP
IC00290	dGMP
IC00291	dTDP
IC00292	dTMP
IC00293	dUMP
IC00302	Cytosine
IC00304	Xanthine
IC00306	Guanosine
IC00307	1H-Imidazole-4-ethanamine
IC00313	Tryptamine
IC00317	L-Isoleucine
IC00318	L-Pipecolate
IC00325	Dihydrofolate
IC00326	cis-Aconitate
IC00333	5-Aminolevulinate
IC00334	5-Aminopentanoate
IC00335	2,5-Dioxopentanoate
IC00337	N2-Acetyl-L-ornithine
IC00338	N-Carbamoyl-L-aspartate
IC00339	N-Formimino-L-glutamate
IC00340	5-Methyltetrahydrofolate
IC00341	L-Aspartate 4-semialdehyde
IC00342	alpha-D-Ribose 1-phosphate
IC00343	5,10-Methenyltetrahydrofolate
IC00345	Sedoheptulose 1,7-bisphosphate
IC00346	trans,trans-Farnesyl diphosphate
IC00348	2,3,4,5-Tetrahydropyridine-2-carboxylate
IC00350	Nicotinamide D-ribonucleotide
IC00351	dCTP
IC00352	dTTP
IC00353	dUTP
IC00355	Indole
IC00358	Estrone
IC00359	Ethanol
IC00363	Cytidine
IC00370	Tyramine
IC00375	Glutarate
IC00376	Itaconate
IC00377	L-Cystine
IC00379	Shikimate
IC00383	ADPglucose
IC00389	Folic acid
IC00391	L-Cysteate
IC00404	(R)-Pantoate
IC00408	Deoxyuridine
IC00409	Glutaryl-CoA
IC00412	Itaconyl-CoA
IC00415	Pyridoxamine
IC00417	Triphosphate
IC00422	Homogentisate
IC00424	Methylglyoxal
IC00429	4-Aminobutanal
IC00432	D-Tagaturonate
IC00433	Deoxyadenosine
IC00439	4-Aminobenzoate
IC00440	CDPethanolamine
IC00443	3',5'-Cyclic AMP
IC00444	Betaine aldehyde
IC00445	D-Glyceraldehyde
IC00446	Dihydrolipoamide
IC00449	Phenylacetyl-CoA
IC00461	(-)-Ureidoglycolate
IC00463	3-Sulfino-L-alanine
IC00472	N-Acetyl-L-glutamate
IC00473	Pyridoxine phosphate
IC00475	2-Dehydro-D-gluconate
IC00476	2-Methylpropanoyl-CoA
IC00477	2-Phospho-D-glycerate
IC00478	3-Hydroxyanthranilate
IC00480	D-Mannose 1-phosphate
IC00481	Indole-3-acetaldehyde
IC00483	4-Hydroxyphenylacetate
IC00484	5-Hydroxy-L-tryptophan
IC00486	N-Acetyl-D-mannosamine
IC00487	Pyridoxamine phosphate
IC00491	Xanthosine 5'-phosphate
IC00498	LL-2,6-Diaminoheptanedioate
IC00500	gamma-L-Glutamyl-L-cysteine
IC00501	sn-Glycero-3-phosphocholine
IC00502	(S)-3-Methyl-2-oxopentanoate
IC00504	2-Deoxy-D-ribose 5-phosphate
IC00506	5-Dehydro-4-deoxy-D-glucarate
IC00507	meso-2,6-Diaminoheptanedioate
IC00509	(S)-2-Methyl-3-oxopropanoyl-CoA
IC00512	dTDP-4-dehydro-6-deoxy-L-mannose
IC00515	UDP-N-acetylmuramoyl-L-alanyl-D-glutamate
IC00523	dCDP
IC00530	Betaine
IC00538	D-Lysine
IC00539	D-Serine
IC00569	3-(2-Aminoethyl)-1H-indol-5-ol
IC00571	Urocanate
IC00579	D-Sorbitol
IC00588	Propynoate
IC00589	Salicylate
IC00598	D-Altronate
IC00599	D-Glucarate
IC00600	D-Glutamine
IC00606	L-Arogenate
IC00617	dTDPglucose
IC00621	3-Oxoadipate
IC00627	Cob(I)alamin
IC00630	Deamino-NAD+
IC00633	L-Histidinol
IC00636	Pantothenate
IC00642	Crotonoyl-CoA
IC00644	D-Galactarate
IC00645	D-Galactonate
IC00646	Deoxycytidine
IC00647	Dephospho-CoA
IC00655	Propenoyl-CoA
IC00674	Dihydropteroate
IC00680	Porphobilinogen
IC00688	3',5'-Cyclic GMP
IC00690	3-Dehydroquinate
IC00694	Indole-3-acetate
IC00696	L-2-Aminoadipate
IC00697	Mercaptopyruvate
IC00702	2-Dehydropantoate
IC00708	GDP-D-mannuronate
IC00711	O-Acetyl-L-serine
IC00716	2-Phosphoglycolate
IC00718	5-Aminopentanamide
IC00721	D-Alanyl-D-alanine
IC00728	O-Phospho-L-serine
IC00743	Hydroxymethylbilane
IC00748	2-Methylbutanoyl-CoA
IC00751	4-Maleylacetoacetate
IC00752	7,8-Diaminononanoate
IC00756	N-Carbamoylsarcosine
IC00758	N-Formyl-L-glutamate
IC00762	UDP-N-acetylmuramate
IC00763	Uroporphyrinogen III
IC00770	4-Fumarylacetoacetate
IC00772	6-Carboxyhexanoyl-CoA
IC00779	O-Acetyl-L-homoserine
IC00780	Protoporphyrinogen IX
IC00781	Thiamin monophosphate
IC00785	(R)-3-Hydroxybutanoate
IC00788	8-Amino-7-oxononanoate
IC00790	D-Fructose 1-phosphate
IC00795	L-Histidinol phosphate
IC00797	O-Phospho-L-homoserine
IC00798	Orotidine 5'-phosphate
IC00805	D-Arabinose 5-phosphate
IC00809	O-Succinyl-L-homoserine
IC00822	Pantetheine 4'-phosphate
IC00824	S-Acetyldihydrolipoamide
IC00825	S-Adenosylmethioninamine
IC00829	(S)-3-Hydroxybutanoyl-CoA
IC00830	2-Hydroxy-3-oxopropanoate
IC00832	4-Trimethylammoniobutanal
IC00837	trans-4-Hydroxy-L-proline
IC00842	3-Carboxy-cis,cis-muconate
IC00844	L-Glutamate 5-semialdehyde
IC00846	S-Succinyldihydrolipoamide
IC00847	UDP-N-acetyl-D-mannosamine
IC00853	1L-myo-Inositol 1-phosphate
IC00854	3-(4-Hydroxyphenyl)pyruvate
IC00856	4-Trimethylammoniobutanoate
IC00859	Nicotinate D-ribonucleotide
IC00861	3-Deoxy-D-manno-octulosonate
IC00874	UDP-N-acetylmuramoyl-L-alanine
IC00880	6-Phospho-2-dehydro-D-gluconate
IC00884	GDP-4-dehydro-6-deoxy-D-mannose
IC00889	Guanosine 3',5'-bis(diphosphate)
IC00892	sn-Glycero-3-phosphoethanolamine
IC00893	1-Aminocyclopropane-1-carboxylate
IC00895	D-Glucono-1,5-lactone 6-phosphate
IC00902	N-Acetyl-L-glutamate 5-semialdehyde
IC00908	3-Hydroxy-N6,N6,N6-trimethyl-L-lysine
IC00909	P1,P4-Bis(5'-adenosyl) tetraphosphate
IC00915	3-(Imidazol-4-yl)-2-oxopropyl phosphate
IC00916	5-Amino-6-(5'-phosphoribosylamino)uracil
IC00917	5-O-(1-Carboxyvinyl)-3-phosphoshikimate
IC00923	2-Carboxy-2,5-dihydro-5-oxofuran-2-acetate
IC00924	4-Amino-5-hydroxymethyl-2-methylpyrimidine
IC00937	2-Amino-4-hydroxy-6-hydroxymethyl-7,8-dihydropteridine
IC00939	1-(2-Carboxyphenylamino)-1'-deoxy-D-ribulose 5'-phosphate
IC00941	2,5-Diamino-6-hydroxy-4-(5'-phosphoribosylamino)-pyrimidine
IC00954	Sodium
IC00957	NH4+
IC00958	dIDP
IC00959	dITP
IC00960	dUDP
IC00964	FADH2
IC00965	Carbonic acid
IC00968	PQQH2
IC00999	Cys-Gly
IC01002	Gallate
IC01062	Selenide
IC01087	Carbamate
IC01145	Chitobiose
IC01205	Xanthosine
IC01224	Choloyl-CoA
IC01228	Deoxyribose
IC01245	Lauroyl-CoA
IC01294	Dethiobiotin
IC01316	Octanoyl-CoA
IC01328	Thiocysteine
IC01404	dTDPgalactose
IC01444	Leukotriene C4
IC01447	Methylmalonate
IC01455	Protoporphyrin
IC01474	2-Aminoacrylate
IC01480	2-Methylcitrate
IC01486	3-Oxoadipyl-CoA
IC01522	L-Cystathionine
IC01568	5-Methylcytosine
IC01601	Precorrin 2
IC01610	cis,cis-Muconate
IC01614	(3R)-beta-Leucine
IC01626	2-Isopropylmalate
IC01631	3-Cyano-L-alanine
IC01647	Estrone 3-sulfate
IC01658	N-Methylhydantoin
IC01665	Perillyl aldehyde
IC01673	Tetradecanoyl-CoA
IC01690	2-Isopropylmaleate
IC01696	3-Dehydroshikimate
IC01700	3-Ureidopropionate
IC01715	D-Glucuronolactone
IC01750	Phosphoribosyl-ATP
IC01751	Phosphoribosyl-AMP
IC01806	Imidazole-4-acetate
IC01819	Propanoyl phosphate
IC01856	3-Methylbutanoyl-CoA
IC01863	4-Acetamidobutanoate
IC01895	N-Acetylmuramoyl-Ala
IC01904	Naphthalene-1,2-diol
IC01939	3-Methylcrotonyl-CoA
IC01950	4-Phospho-L-aspartate
IC01953	5-Methylthio-D-ribose
IC01954	5-Phosphoribosylamine
IC01968	Dimethylbenzimidazole
IC01987	N-Ribosylnicotinamide
IC01994	Phosphonoacetaldehyde
IC02000	Shikimate 3-phosphate
IC02009	(R)-1-Aminopropan-2-ol
IC02015	1-Hydroxy-2-naphthoate
IC02029	2-trans-Dodecenoyl-CoA
IC02037	3-Methylglutaconyl-CoA
IC02038	3-Phosphonooxypyruvate
IC02043	6-Amino-2-oxohexanoate
IC02053	Coproporphyrinogen III
IC02059	5-Oxopentanoate
IC02062	Inorganic triphosphate
IC02065	L-3-Amino-isobutanoate
IC02066	L-Glutamyl 5-phosphate
IC02073	N2-Succinyl-L-arginine
IC02093	2,3-Dihydrodipicolinate
IC02097	2-Methylacetoacetyl-CoA
IC02098	2-Methylbut-2-enoyl-CoA
IC02114	Aminoimidazole ribotide
IC02122	4-Phospho-D-erythronate
IC02126	N-(L-Arginino)succinate
IC02133	N2-Succinyl-L-ornithine
IC02153	(R)-S-Lactoylglutathione
IC02158	2-Methylprop-2-enoyl-CoA
IC02161	3-Methyl-2-oxopentanoate
IC02163	3-Oxo-4-methylpentanoate
IC02169	5-Formyltetrahydrofolate
IC02174	D-4'-Phosphopantothenate
IC02184	Indoleglycerol phosphate
IC02190	Magnesium protoporphyrin
IC02202	Undecaprenyl diphosphate
IC02203	myo-Inositol 4-phosphate
IC02206	(2-Aminoethyl)phosphonate
IC02207	(R)-3-Hydroxybutanoyl-CoA
IC02225	2-Oxo-2,3-dihydrofuran-5-acetate
IC02269	2-Pyrone-4,6-dicarboxylate
IC02276	4-Imidazolone-5-propanoate
IC02280	6-Pyruvoyltetrahydropterin
IC02296	Pyridine-2,3-dicarboxylate
IC02309	(S)-4-Amino-5-oxopentanoate
IC02321	4-(2-Aminoethyl)-1,2-benzenediol
IC02339	N6-(1,2-Dicarboxyethyl)-AMP
IC02358	5'-Phosphoribosylglycinamide
IC02382	N1-(5-Phospho-D-ribosyl)-AMP
IC02394	(S)-1-Pyrroline-5-carboxylate
IC02429	2,3,4,5-Tetrahydrodipicolinate
IC02449	1D-myo-Inositol 3-phosphate
IC02475	5-Amino-4-imidazolecarboxyamide
IC02491	L-2-Aminoadipate 6-semialdehyde
IC02499	delta1-Piperideine-2-carboxylate
IC02506	2,5-Dihydro-5-oxofuran-2-acetate
IC02516	CMP-3-deoxy-D-manno-octulosonate
IC02517	D-1-Aminopropan-2-ol O-phosphate
IC02523	N-Acetyl-L-glutamate 5-phosphate
IC02526	Tetrahydropteroyltri-L-glutamate
IC02528	all-trans-Octaprenyl diphosphate
IC02547	5-Methylthio-D-ribose 1-phosphate
IC02571	(Z)-But-2-ene-1,2,3-tricarboxylate
IC02576	3-Carboxy-4-methyl-2-oxopentanoate
IC02582	N-Acetyl-D-glucosamine 1-phosphate
IC02591	(R)-2,3-Dihydroxy-3-methylbutanoate
IC02597	L-1-Pyrroline-3-hydroxy-5-carboxylate
IC02612	N-(5-Phospho-D-ribosyl)anthranilate
IC02623	4-Methyl-5-(2-phosphoethyl)-thiazole
IC02625	6,7-Dimethyl-8-(1-D-ribityl)lumazine
IC02635	(R)-4'-Phosphopantothenoyl-L-cysteine
IC02646	5'-Phosphoribosyl-N-formylglycinamide
IC02660	(2S,3S)-3-Hydroxy-2-methylbutanoyl-CoA
IC02663	3-Isopropylmalate
IC02669	N-Succinyl-LL-2,6-diaminoheptanedioate
IC02672	S-Adenosyl-4-methylthio-2-oxobutanoate
IC02682	2-Dehydro-3-deoxy-6-phospho-D-gluconate
IC02688	4-Carboxy-2-hydroxyhexa-2,4-dienedioate
IC02691	5-Amino-6-(5'-phosphoribitylamino)uracil
IC02695	N-Succinyl-2-L-amino-6-oxoheptanedioate
IC02701	3-Deoxy-D-manno-octulosonate 8-phosphate
IC02705	4-Carboxy-2-hydroxymuconate semialdehyde
IC02709	5-Methyltetrahydropteroyltri-L-glutamate
IC02711	Guanosine 3'-diphosphate 5'-triphosphate
IC02742	3alpha,7alpha-Dihydroxy-5beta-cholestanate
IC02744	4-Amino-2-methyl-5-phosphomethylpyrimidine
IC02753	di-trans,poly-cis-Undecaprenyl diphosphate
IC02761	5-Methylthio-5-deoxy-D-ribulose 1-phosphate
IC02769	(2S,3R)-3-Hydroxybutane-1,2,3-tricarboxylate
IC02789	UDP-N-acetyl-3-(1-carboxyvinyl)-D-glucosamine
IC02793	2-(Formamido)-N1-(5'-phosphoribosyl)acetamidine
IC02797	3alpha,7alpha-Dihydroxy-5beta-cholestanoyl-CoA
IC02801	UDP-2,3-bis(3-hydroxytetradecanoyl)glucosamine
IC02809	D-erythro-1-(Imidazol-4-yl)glycerol 3-phosphate
IC02817	1-(5'-Phosphoribosyl)-5-amino-4-imidazolecarboxamide
IC02823	2-Dehydro-3-deoxy-D-arabino-heptonate 7-phosphate
IC02827	UDP-N-acetylmuramoyl-L-alanyl-D-glutamyl-L-lysine
IC02828	UDPMurAc(oyl-L-Ala-D-gamma-Glu-L-Lys-D-Ala-D-Ala)
IC02847	4-(1-D-Ribitylamino)-5-amino-2,6-dihydroxypyrimidine
IC02849	1-(5'-Phosphoribosyl)-5-formamido-4-imidazolecarboxamide
IC02850	UDP-3-O-(3-hydroxytetradecanoyl)-N-acetylglucosamine
IC02857	1-(5-Phospho-D-ribosyl)-5-amino-4-imidazolecarboxylate
IC02858	2-Methyl-4-amino-5-hydroxymethylpyrimidine diphosphate
IC02861	3alpha,7alpha,12alpha-Trihydroxy-5beta-cholestanoyl-CoA
IC02867	N1-(5-Phospho-alpha-D-ribosyl)-5,6-dimethylbenzimidazole
IC02881	2-Amino-7,8-dihydro-4-hydroxy-6-(diphosphooxymethyl)pteridine
IC02890	1-(5'-Phosphoribosyl)-5-amino-4-(N-succinocarboxamide)-imidazole
IC02891	2,3-Bis(3-hydroxytetradecanoyl)-beta-D-glucosaminyl 1-phosphate
IC02903	UDP-N-acetylmuramoyl-L-alanyl-D-glutamyl-L-lysyl-D-alanyl-D-alanine
IC02907	MurAc(oyl-L-Ala-D-gamma-Glu-L-Lys-D-Ala-D-Ala)-diphospho-undecaprenol
IC02920	2-Amino-4-hydroxy-6-(D-erythro-1,2,3-trihydroxypropyl)-7,8-dihydropteridine
IC02923	UDP-N-acetylmuramoyl-L-alanyl-D-gamma-glutamyl-meso-2,6-diaminopimelate
IC02927	UDP-N-acetylmuramoyl-L-alanyl-D-glutamyl-6-carboxy-L-lysyl-D-alanyl-D-alanine
IC02932	2-Amino-4-hydroxy-6-(erythro-1,2,3-trihydroxypropyl)dihydropteridine triphosphate
IC02933	5-(5-Phospho-D-ribosylaminoformimino)-1-(5-phosphoribosyl)-imidazole-4-carboxamide
IC02941	N-(5'-Phospho-D-1'-ribulosylformimino)-5-amino-1-(5''-phospho-D-ribosyl)-4-imidazolecarboxamide
IC02942	2,3,2'3'-Tetrakis(3-hydroxytetradecanoyl)-D-glucosaminyl-1,6-beta-D-glucosamine 1,4'-bisphosphate
IC02945	2,3,2',3'-Tetrakis(3-hydroxytetradecanoyl)-D-glucosaminyl-1,6-beta-D-glucosamine 1-phosphate
IC02968	3-Ureidoisobutyrate
IC02979	S-(2-Methylbutanoyl)-dihydrolipoamide
IC02980	S-(3-Methylbutanoyl)-dihydrolipoamide
IC02983	2-(alpha-Hydroxyethyl)thiamine diphosphate
IC02987	Imidazole-4-acetaldehyde
IC02999	3-Aminoisobutanoate
IC03012	Selenophosphate
IC03044	(S)-3-Hydroxyhexadecanoyl-CoA
IC03045	3-Oxopalmitoyl-CoA
IC03046	(S)-3-Hydroxytetradecanoyl-CoA
IC03047	(S)-3-Hydroxydodecanoyl-CoA
IC03048	3-Oxododecanoyl-CoA
IC03049	(S)-Hydroxydecanoyl-CoA
IC03050	3-Oxodecanoyl-CoA
IC03051	(S)-Hydroxyoctanoyl-CoA
IC03052	3-Oxooctanoyl-CoA
IC03053	(S)-Hydroxyhexanoyl-CoA
IC03054	3-Oxohexanoyl-CoA
IC03055	Hexanoyl-CoA
IC03056	trans-Hex-2-enoyl-CoA
IC03057	trans-Hexadec-2-enoyl-CoA
IC03058	trans-Tetradec-2-enoyl-CoA
IC03059	Decanoyl-CoA
IC03060	trans-Dec-2-enoyl-CoA
IC03061	trans-Oct-2-enoyl-CoA
IC03090	Phenethylamine
IC03092	Selenomethionine
IC03093	Chenodeoxycholoyl-CoA
IC03094	4-Hydroxyphenylacetyl-CoA
IC03100	GDP-4-dehydro-6-deoxy-L-mannose
IC03116	Oxalosuccinate
IC03118	3-Carboxy-1-hydroxypropyl-ThPP
IC03122	GDP-6-deoxy-L-mannose
IC03159	3alpha,7alpha,26-Trihydroxy-5beta-cholestane
IC03160	3alpha,7alpha-Dihydroxy-5beta-cholestan-26-al
IC03162	3alpha,7alpha-Dihydroxy-5beta-cholest-24-enoyl-CoA
IC03164	3alpha,7alpha-Dihydroxy-5beta-24-oxocholestanoyl-CoA
IC03173	3alpha,7alpha,12alpha-Trihydroxy-5beta-cholest-24-enoyl-CoA
IC03174	Chenodeoxyglycocholoyl-CoA
IC03180	3alpha,7alpha,12alpha-Trihydroxy-5beta-24-oxocholestanoyl-CoA
IC03211	Deoxyinosine
IC03214	L-Allothreonine
IC03218	3-Sulfinylpyruvate
IC03219	3-Sulfopyruvate
IC03240	3,4-Dihydroxyphenylethyleneglycol
IC03241	3,4-Dihydroxymandelaldehyde
IC03269	3-O-Methylgallate
IC03279	5-Hydroxyindoleacetaldehyde
IC03280	5-Hydroxyindoleacetate
IC03283	5-Hydroxykynurenamine
IC03285	Cinnavalininate
IC03296	5-Hydroxykynurenine
IC03309	beta-Aminopropion aldehyde
IC03310	3-Hydroxypropionyl-CoA
IC03321	Selenite
IC03322	Adenylylselenate
IC03323	Selenocysteine
IC03326	Se-Adenosylselenomethionine
IC03330	Selenate
IC03332	Selenocystathionine
IC03335	Methaneselenol
IC03341	gamma-Glutamyl-beta-cyanoalanine
IC03348	L-Glutamyl 1-phosphate
IC03349	Uroporphyrinogen I
IC03351	Coproporphyrinogen I
IC03355	Precorrin 3A
IC03356	Cobyrinate
IC03358	alpha-Ribazole
IC03373	2-Hexaprenyl-6-methoxyphenol
IC03374	2-Hexaprenyl-6-methoxy-1,4-benzoquinone
IC03375	2-Hexaprenyl-3-methyl-6-methoxy-1,4-benzoquinone
IC03376	2-Hexaprenyl-3-methyl-5-hydroxy-6-methoxy-1,4-benzoquinone
IC03377	3-Octaprenyl-4-hydroxybenzoate
IC03378	2-Octaprenylphenol
IC03379	2-Octaprenyl-6-hydroxyphenol
IC03380	2-Octaprenyl-6-methoxyphenol
IC03381	2-Octaprenyl-6-methoxy-1,4-benzoquinone
IC03382	2-Octaprenyl-3-methyl-6-methoxy-1,4-benzoquinone
IC03390	S-Sulfo-L-cysteine
IC03402	cis-2-Hydroxy cinnamate
IC03403	cis-beta-D-Glucosyl-2-hydroxycinnamate
IC03404	Iminoaspartate
IC03405	Nicotinate D-ribonucleoside
IC03414	2-Hydroxyphenylacetate
IC03419	N-Acetyl-D-muramoate
IC03420	Undecaprenyl-diphospho-N-acetylmuramoyl-L-alanyl-D-glutamyl-L-lysyl-D-alanyl-D-alanine
IC03421	Undecaprenyl-diphospho-N-acetylmuramoyl-(N-acetylglucosamine)-L-alanyl-D-glutamyl-L-lysyl-D-alanyl-D-alanine
IC03422	Undecaprenyl-diphospho-N-acetylmuramoyl-(N-acetylglucosamine)-L-alanyl-D-glutaminyl-L-lysyl-D-alanyl-D-alanine
IC03424	UDP-N-acetylmuramoyl-L-alanyl-gamma-D-glutamyl-L-lysine
IC03425	Undecaprenyl-diphospho-N-acetylmuramoyl-(N-acetylglucosamine)-L-alanyl-gamma-D-glutamyl-L-lysyl-D-alanyl-D-alanine
IC03426	Undecaprenyl-diphospho-N-acetylmuramoyl-(N-acetylglucosamine)-L-alanyl-D-isoglutaminyl-L-lysyl-D-alanyl-D-alanine
IC03428	Undecaprenyl-diphospho-N-acetylmuramoyl-L-alanyl-D-glutamyl-meso-2,6-diaminopimeloyl-D-alanyl-D-alanine
IC03429	Undecaprenyl-diphospho-N-acetylmuramoyl-(N-acetylglucosamine)-L-alanyl-D-glutamyl-meso-2,6-diaminopimeloyl-D-alanyl-D-alanine
IC03430	Undecaprenyl-diphospho-N-acetylmuramoyl-(N-acetylglucosamine)-L-alanyl-D-glutaminyl-meso-2,6-diaminopimeloyl-D-alanyl-D-alanine
IC03447	Biotinyl-5'-AMP
IC03448	Formamidopyrimidine nucleoside triphosphate
IC03449	2,5-Diaminopyrimidine nucleoside triphosphate
IC03451	Dihydroneopterin phosphate
IC03455	N2-Succinyl-L-glutamate
IC03456	N2-Succinyl-L-glutamate 5-semialdehyde
IC03459	N4-Acetylaminobutanal
IC03460	L-4-Hydroxyglutamate semialdehyde
IC03466	D-4-Hydroxy-2-oxoglutarate
IC03467	L-erythro-4-Hydroxyglutamate
IC03470	Leukotriene D4
IC03486	Propinol adenylate
IC03488	2-Propyn-1-al
IC03489	2-Propyn-1-ol
IC03492	Acetyl adenylate
IC03496	3-Hydroxyisovaleryl-CoA
IC03498	(S)-3-Hydroxyisobutyryl-CoA
IC03499	(S)-3-Hydroxyisobutyrate
IC03500	(S)-Methylmalonate semialdehyde
IC03501	(S)-2-Aceto-2-hydroxybutanoate
IC03502	(R)-2,3-Dihydroxy-3-methylpentanoate
IC03503	(R)-2-Oxo-3-methylpentanoate
IC03504	(S)-2-Acetolactate
IC03509	UDP-3-O-(3-hydroxytetradecanoyl)-D-glucosamine
IC03510	3-Deoxy-D-manno-octulosonyl-lipid IV(A)
IC03511	Di[3-deoxy-D-manno-octulosonyl]-lipid IV(A)
IC03512	Di[3-deoxy-D-manno-octulosonyl]-lipid A
IC03530	2-Oxo-3-hydroxy-4-phosphobutanoate
IC03531	O-Phospho-4-hydroxy-L-threonine
IC03532	4-Hydroxy-L-threonine
IC03560	Adipate semialdehyde
IC03561	6-Hydroxyhexanoate
IC03566	gamma-Glutamyl-beta-aminopropiononitrile
IC03573	3-Butynoate
IC03574	3-Butyn-1-al
IC03575	3-Butyn-1-ol
IC03576	2,5-Diamino-6-(5'-triphosphoryl-3',4'-trihydroxy-2'-oxopentyl)-amino-4-oxopyrimidine
IC03581	D-Glucosamine 1-phosphate
IC03582	S-Glutaryldihydrolipoamide
IC03641	(R)-3-Hydroxy-3-methyl-2-oxobutanoate
IC03648	Lauroyl-KDO2-lipid IV(A)
IC03666	Precorrin 6Y
IC03667	Precorrin 6X
IC03668	1,6-Dihydroxy-cis-2,4-cyclohexadiene-1-carboxylic acid
IC03728	ADP-D-glycero-D-manno-heptose
IC03729	ADP-L-glycero-D-manno-heptose
IC03730	Hydrogenobyrinate
IC03731	Precorrin 3B
IC03732	Precorrin 4
IC03733	Precorrin 8X
IC03737	Precorrin 5
IC03808	Hydrogenobyrinate a,c diamide
IC03809	Cob(II)yrinate a,c diamide
IC03810	Cob(I)yrinate a,c diamide
IC03811	Adenosyl cobyrinate a,c diamide
IC03812	Adenosyl cobyrinate hexaamide
IC03813	Adenosyl cobinamide
IC03814	Adenosyl cobinamide phosphate
IC03815	Adenosine-GDP-cobinamide
IC03968	Vanillate
IC04016	Aminoacetaldehyde
IC04027	2-Chloroethanol
IC04028	Chloroacetaldehyde
IC04029	Chloroacetic acid
IC04345	Phenylacetic acid
IC05071	D-Glycero-D-manno-heptose 7-phosphate
IC05073	D-Glycero-D-manno-heptose 1-phosphate
IC07020	(Hydroxymethylphenyl)succinyl-CoA
IC07021	Benzoylsuccinyl-CoA
IC08533	4-amino-4-deoxychorismate
IC08534	trans,trans,cis-Geranylgeranyl diphosphate
IC08607	2-C-Methyl-D-erythritol 4-phosphate
IC08608	4-(Cytidine 5'-diphospho)-2-C-methyl-D-erythritol
IC08609	2-Phospho-4-(cytidine 5'-diphospho)-2-C-methyl-D-erythritol
IC08610	1-Deoxy-D-xylulose 5-phosphate
IC08622	2-C-Methyl-D-erythritol 2,4-cyclodiphosphate
IC08637	D-Glycero-D-manno-heptose 1,7-bisphosphate
IC08687	Cobalt-precorrin 3
IC08688	Cobalt-precorrin 4
IC08689	Cobalt-precorrin 5
IC08690	Cobalt-precorrin 6
IC08691	Cobalt-dihydro-precorrin 6
IC08693	Cobalt-precorrin 8
IC08767	3-Amino-2-oxopropyl phosphate
IC08935	1-Hydroxy-2-methyl-2-butenyl 4-diphosphate
IC09024	4,6-Dideoxy-4-oxo-dTDP-D-glucose
IC09040	Perillic acid
IC09061	trans-2-Methyl-5-isopropylhexa-2,5-dienoyl-CoA
IC09062	cis-2-Methyl-5-isopropylhexa-2,5-dienoyl-CoA
IC09063	3-Hydroxy-2,6-dimethyl-5-methylene-heptanoyl-CoA
IC09251	2-Demethylmenaquinone 8
IC09253	2-keto-4-methylthiobutyrate
IC09254	2-Octaprenyl-3-methyl-5-hydroxy-6-methoxy-1,4-benzoquinol
IC09257	R-3-hydroxy-myristoyl-ACP
IC09260	5-phosphoribosyl-5-carboxyaminoimidazole
IC09261	Acetyl-ACP
IC09262	acyl carrier protein
IC09263	Acetoacetyl-ACP
IC09267	CDPdiacylglycerol (E coli) **
IC09270	Cardiolipin (Ecoli) **
IC09274	3,4-dihydroxy-2-butanone 4-phosphate
IC09275	Dodecanoyl-ACP (n-C12:0ACP)
IC09277	2,3-diketo5-methylthio-1-phosphopentane
IC09282	L-Glutamyl-tRNA(Glu)
IC09285	Hexadecenoyl-ACP (n-C16:1ACP)
IC09291	1,2-Diacylglycerol (E.coli) **
IC09296	lipopolysaccharide (Ecoli)
IC09297	Malonyl-[acyl-carrier protein]
IC09301	Menaquinone 8
IC09302	Myristoyl-ACP (n-C14:0ACP)
IC09305	Octadecenoyl-ACP (n-C18:1ACP)
IC09306	phosphatidate (E.coli) **
IC09307	Palmitoyl-ACP (n-C16:0ACP)
IC09309	Phosphatidylethanolamine (Ecoli) **
IC09310	Peptidoglycan subunit of Escherichia coli
IC09311	Phospatidylglycerol (Ecoli) **
IC09312	Phosphatidylglycerophosphate (Ecoli) **
IC09313	phosphatidylserine (Ecoli) **
IC09314	Ubiquinone-8
IC09315	Ubiquinol-8
IC09316	Sirohydrochlorin
IC09317	Tetradecenoyl-ACP (n-C14:1ACP)
IC09318	Oxidized thioredoxin
IC09319	Reduced thioredoxin
IC09320	tRNA (Glu)
IC09375	3-oxodecanoyl-ACP
IC09377	3-Oxododecanoyl-[acyl-carrier protein]
IC09378	(R)-3-Hydroxydodecanoyl-[acyl-carrier protein]
IC09379	Decanoyl-[acyl-carrier protein]
IC09380	But-2-enoyl-[acyl-carrier protein]
IC09381	Butyryl-[acyl-carrier protein]
IC09382	(R)-3-Hydroxyoctanoyl-[acyl-carrier protein]
IC09383	(R)-3-Hydroxybutanoyl-[acyl-carrier protein]
IC09384	3-Oxohexanoyl-[acyl-carrier protein]
IC09385	Octanoyl-[acyl-carrier protein]
IC09386	(R)-3-Hydroxyhexanoyl-[acp]
IC09387	trans-Oct-2-enoyl-[acp]
IC09388	trans-Hex-2-enoyl-[acp]
IC09389	trans-Dec-2-enoyl-[acyl-carrier protein]
IC09390	trans-Dodec-2-enoyl-[acyl-carrier protein]
IC09391	(R)-3-Hydroxydecanoyl-[acyl-carrier protein]
IC09394	Hexanoyl-[acyl-carrier protein]
IC09395	3-Oxooctanoyl-[acyl-carrier protein]
IC09396	3-Oxotetradecanoyl-[acyl-carrier protein]
IC09430	3-Oxohexadecanoyl-[acyl-carrier protein]
IC09431	R-3-hydroxy-hexadecanoyl-ACP
IC09433	3-Oxooctadecanoyl-[acyl-carrier protein]
IC09434	R-3-hydroxy-octadecanoyl-ACP
IC09435	Octadecanoyl-ACP
IC09436	cis-3-Decenoyl-[acyl-carrier protein]
IC09438	cis-3-oxo-dodec-5-enoyl-ACP
IC09439	R-3-hydroxy-(5Z)-dodecenoyl-ACP
IC09440	trans,cis-Dodec-2,5-dienoyl-acp
IC09441	cis-5-dodecenoyl-acp
IC09442	cis-3-oxo-tetradec-7-enoyl-ACP
IC09443	R-3-hydroxy-(7Z)-tetradecenoyl-ACP
IC09444	trans,cis-tetradec-2,7-dienoyl-acp
IC09445	cis-7-tetradecenoyl-acp
IC09446	R-3-hydroxy-(9Z)-hexadecenoyl-ACP
IC09447	cis-9-hexadecenoyl-acp
IC09448	trans,cis-hexadec-2,9-dienoyl-acp
IC09449	cis-3-oxo-hexadec-9-enoyl-ACP
IC09450	cis-3-oxo-oxadec-11-enoyl-ACP
IC09452	R-3-hydroxy-(11Z)-octadecenoyl-ACP
IC09453	trans,cis-octadec-2,11-dienoyl-acp
IC09454	cis-11-octadecenoyl-acp
IC09461	3-Oxotetradecanoyl-CoA
